# Supplementary material for: Genome Wide Analysis Indicates Genes for Basement Membrane and Cartilage Matrix Proteins as Candidates for Hip Dysplasia in Labrador Retrievers
Source: PLoS One. 2014 Jan 30;9(1):e87735. doi: 10.1371/journal.pone.0087735 (PMC3907504; doi:10.1371/journal.pone.0087735)
Supplement: Table S1 — Observed DNA sequence variations in genome regions associated with canine hip dysplasia. (XLS) [file pone.0087735.s001.xls]

## Sheet: observed snps in ass regions
Supporting Table S1. Observed DNA sequence variations in genome regions associated with canine hip dysplasia.
					n alleles controls		n alleles cases
Chromosome	position	variation	n controls	n cases	A	B	A	B	Chi_allele
chr1	70699601	(A/G)	30	36	31	29	43	29	0.8622
chr1	70699937	(A/G)	30	35	30	30	42	28	1.3075
chr1	70700269	(G/A)	30	32	39	21	41	23	0.0119
chr1	70749171	(A/G)	30	36	58	2	70	2	0.0344
chr1	70749237	(C/T)	30	36	34	26	56	16	6.7234
chr1	70749264	(A/G)	30	36	57	3	70	2	0.4435
chr1	70749516	(T/G)	25	22	32	18	25	19	0.5058
chr1	70749634	(A/G)	30	37	57	3	70	4	0.011
chr1	70749709	(T/C)	30	36	48	12	57	15	0.014
chr1	70750711	(A/T)	28	31	53	3	62	0	3.4081
chr1	70750769	(T/G)	30	36	57	3	68	4	0.0201
chr1	70750976	(G/A)	30	36	57	3	68	4	0.0201
chr1	70751174	(T/C)	30	36	57	3	68	4	0.0201
chr1	70790369	(A/G)	30	38	56	4	69	7	0.2919
chr1	70790423	(T/N)	30	30	57	3	54	6	1.0811
chr1	70790424	(C/N)	30	30	56	4	54	6	0.4364
chr1	70790443	(T/N)	25	22	48	2	44	0	1.7983
chr1	70790444	(C/N)	24	21	46	2	42	0	1.7898
chr1	70790446	(A/C)	23	20	46	0	37	3	3.5747
chr1	70790448	(C/A)	22	17	44	0	33	1	1.3109
chr1	70790450	(C/A)	20	17	39	1	33	1	0.0136
chr1	70790473	(T/C)	13	5	26	0	9	1	2.6743
chr1	70790494	(T/N)	30	32	60	0	62	2	1.9057
chr1	70790524	(A/T)	30	35	53	7	68	2	3.8911
chr1	70790536	(T/C)	30	35	58	2	68	2	0.0246
chr1	70801431	(G/A)	30	33	53	7	61	5	0.6104
chr1	70806150	(T/C)	30	36	47	13	56	16	0.0059
chr1	70806250	(C/G)	30	35	57	3	67	3	0.0374
chr1	70813180	(T/C)	30	34	48	12	55	13	0.0158
chr1	70825726	(A/G)	30	32	57	3	60	4	0.0908
chr1	70899218	(C/T)	30	36	54	6	66	6	0.11
chr1	70909562	(T/C)	30	33	60	0	64	2	1.8475
chr1	70931272	(C/A)	30	28	28	32	34	22	2.2973
chr1	70935567	(T/A)	30	35	24	36	46	24	8.5959
chr1	70935656	(A/G)	30	34	35	25	52	16	4.8163
chr1	70938018	(T/A)	30	36	59	1	52	20	16.6789
chr1	70938096	(A/T)	30	36	40	20	35	37	4.3485
chr1	70949611	(G/A)	30	33	47	13	55	11	0.5096
chr1	70952413	(T/N)	30	33	58	2	65	1	0.447
chr1	70963902	(G/A)	17	20	33	1	40	0	1.1926
chr1	70976949	(A/T)	30	31	48	12	56	6	2.5833
chr1	70997779	(A/T)	30	33	59	1	49	17	14.8962
chr1	71027915	(A/G)	30	31	53	7	42	20	7.5022
chr1	71029434	(A/G)	30	32	40	20	33	31	2.9178
chr1	71034388	(C/T)	30	34	60	0	64	4	3.6433
chr1	71058059	(C/T)	30	34	57	3	58	10	3.2908
chr1	71058179	(C/T)	30	37	50	10	48	26	5.752
chr1	71070694	(G/A)	30	33	60	0	64	2	1.8475
chr1	71084686	(C/T)	30	34	60	0	66	2	1.7927
chr1	71093292	(T/C)	30	35	23	37	35	35	1.7796
chr1	71112672	(C/T)	12	10	23	1	20	0	0.8527
chr1	71117816	(T/C)	27	20	54	0	39	1	1.3645
chr1	71117976	(G/A)	19	9	28	10	12	6	0.2947
chr1	71117989	(A/G)	23	19	30	16	21	17	0.8645
chr1	71127004	(T/C)	16	9	28	4	14	4	0.8102
chr1	71137251	(T/N)	28	28	54	2	55	1	0.3425
chr1	71141792	(C/T)	30	33	53	7	57	9	0.11
chr1	71141897	(G/A)	30	35	46	14	42	28	4.1035
chr1	71141966	(C/T)	30	33	48	12	57	9	0.9164
chr1	71150079	(T/C)	30	33	40	20	34	32	2.9768
chr1	71150129	(C/A)	29	30	57	1	59	1	0.0006
chr1	71150132	(C/G)	30	32	57	3	62	2	0.2813
chr1	71150281	(G/A)	30	34	40	20	33	35	4.2789
chr15	32153202	(T/N)	15	15	28	2	30	0	2.069
chr15	32153743	(C/T)	15	15	30	0	29	1	1.0169
chr15	32159288	(A/G)	15	15	29	1	30	0	1.0169
chr15	32164214	(G/A)	13	14	20	6	22	6	0.0212
chr15	32164215	(A/G)	13	14	26	0	27	1	0.9461
chr15	32188468	(T/C)	15	14	29	1	28	0	0.9497
chr15	32188470	(A/T)	13	14	25	1	26	2	0.2793
chr15	32188476	(T/G)	14	14	26	2	28	0	2.0741
chr15	32194743	(A/C)	15	15	22	8	27	3	2.7829
chr15	32195117	(G/N)	14	15	28	0	28	2	1.9333
chr15	32195120	(A/C)	13	14	26	0	27	1	0.9461
chr15	32195173	(C/T)	15	15	28	2	25	5	1.4555
chr15	32195226	(C/A)	14	15	28	0	29	1	0.9497
chr15	32202807	(C/T)	15	15	12	18	19	11	3.2703
chr15	32207227	(A/C)	2	1	3	1	2	0	0.6
chr15	32207332	(A/N)	9	9	18	0	17	1	1.0286
chr15	32207333	(A/C)	9	9	17	1	18	0	1.0286
chr15	32207461	(C/A)	5	6	9	1	11	1	0.0183
chr15	32207778	(G/A)	15	15	28	2	30	0	2.069
chr15	32208265	(C/N)	13	13	23	3	25	1	1.0833
chr15	32208266	(T/N)	12	13	20	4	25	1	2.2792
chr15	32208267	(G/N)	11	13	20	2	24	2	0.0305
chr15	32208268	(A/N)	11	13	20	2	24	2	0.0305
chr15	32208790	(C/T)	15	15	28	2	29	1	0.3509
chr15	32209072	(T/N)	15	15	12	18	20	10	4.2857
chr15	32212819	(T/G)	15	15	29	1	30	0	1.0169
chr15	32220243	(C/T)	15	15	28	2	29	1	0.3509
chr15	32225408	(G/A)	15	15	29	1	30	0	1.0169
chr15	32233087	(G/A)	15	15	21	9	13	17	4.3439
chr15	32236834	(A/G)	15	15	10	20	19	11	5.406
chr15	32236944	(A/G)	15	15	10	20	18	12	4.2857
chr15	32240581	(T/C)	15	15	23	7	12	18	8.2971
chr15	32245854	(G/A)	15	15	29	1	30	0	1.0169
chr15	32249745	(C/T)	15	15	10	20	18	12	4.2857
chr15	32249828	(C/A)	15	15	29	1	29	1	0
chr15	32250906	(G/A)	15	15	10	20	18	12	4.2857
chr15	32256599	(G/C)	15	15	11	19	18	12	3.2703
chr15	32256777	(G/N)	10	13	20	0	25	1	0.7863
chr15	32256779	(C/N)	8	11	16	0	21	1	0.7469
chr15	32256780	(C/N)	7	8	14	0	15	1	0.9052
chr15	32256783	(T/C)	3	1	5	1	2	0	0.381
chr15	32256786	(C/A)	6	3	11	1	6	0	0.5294
chr15	32260857	(G/A)	2	2	1	3	4	0	4.8
chr15	32265068	(T/G)	15	15	22	8	22	8	0
chr15	32265075	(A/G)	13	15	25	1	30	0	1.1748
chr15	32269372	(A/T)	15	15	10	20	18	12	4.2857
chr15	32279739	(G/A)	15	15	30	0	29	1	1.0169
chr15	32281858	(T/C)	6	10	11	1	20	0	1.7204
chr15	32281971	(A/C)	15	15	29	1	29	1	0
chr15	32283446	(T/G)	15	15	30	0	29	1	1.0169
chr15	32284119	(T/A)	7	1	13	1	2	0	0.1524
chr15	32284120	(A/N)	8	3	15	1	5	1	0.5729
chr15	32284121	(A/N)	9	4	17	1	7	1	0.3762
chr15	32284122	(A/T)	9	5	18	0	9	1	1.8667
chr15	32291625	(A/G)	15	15	28	2	29	1	0.3509
chr15	32292731	(C/G)	15	15	28	2	29	1	0.3509
chr15	32292996	(G/A)	15	15	28	2	29	1	0.3509
chr15	32303307	(C/T)	15	15	19	11	12	18	3.2703
chr15	32303480	(G/N)	6	5	12	0	9	1	1.2571
chr15	32310297	(A/T)	13	14	17	9	19	9	0.0371
chr15	32310298	(C/A)	11	14	18	4	19	9	1.2481
chr15	32331645	(T/A)	12	13	15	9	16	10	0.0049
chr15	32331646	(T/A)	12	12	24	0	23	1	1.0213
chr15	32331647	(T/N)	12	12	22	2	23	1	0.3556
chr15	32331648	(T/N)	13	14	24	2	27	1	0.4363
chr15	32331649	(A/N)	13	15	24	2	29	1	0.522
chr15	32348743	(T/C)	15	14	30	0	27	1	1.0902
chr15	32350904	(T/N)	15	14	29	1	28	0	0.9497
chr15	32351633	(A/T)	15	15	26	4	25	5	0.1307
chr15	32352465	(A/T)	12	9	23	1	18	0	0.7683
chr15	32600035	(T/A)	27	27	49	5	53	1	2.8235
chr15	32600284	(T/C)	18	11	35	1	22	0	0.6218
chr15	32603217	(C/T)	30	35	29	31	53	17	10.4
chr15	32603893	(C/T)	10	12	16	4	14	10	2.3606
chr15	32604200	(T/C)	30	34	60	0	66	2	1.7927
chr15	32612439	(C/T)	30	34	44	16	48	20	0.1188
chr15	32613570	(T/A)	30	36	46	14	54	18	0.0495
chr15	32651319	(A/N)	6	8	7	5	11	5	0.3241
chr15	32651320	(A/N)	11	13	21	1	23	3	0.7629
chr15	33204066	(T/C)	15	15	29	1	29	1	0
chr15	33204792	(T/A)	15	15	28	2	29	1	0.3509
chr15	33204899	(C/A)	15	15	28	2	30	0	2.069
chr15	33205015	(C/G)	15	15	30	0	29	1	1.0169
chr15	33205632	(G/A)	15	15	12	18	21	9	5.4545
chr15	33335819	(A/N)	15	15	29	1	28	2	0.3509
chr15	33336097	(G/T)	15	15	29	1	29	1	0
chr15	33338031	(A/G)	11	13	22	0	25	1	0.8642
chr15	33339898	(A/G)	4	1	7	1	1	1	1.4062
chr15	33339908	(A/N)	10	6	19	1	12	0	0.6194
chr15	33394673	(T/C)	4	5	7	1	7	3	0.7875
chr15	33394685	(G/A)	7	6	13	1	12	0	0.8914
chr15	33394696	(T/C)	14	15	28	0	28	2	1.9333
chr15	33394697	(T/A)	14	15	28	0	29	1	0.9497
chr15	33395063	(G/T)	14	12	27	1	24	0	0.8739
chr15	33395148	(G/A)	15	15	30	0	26	4	4.2857
chr15	33400313	(A/N)	15	15	30	0	29	1	1.0169
chr15	33400694	(G/A)	15	15	29	1	29	1	0
chr15	33400730	(T/C)	15	15	28	2	27	3	0.2182
chr15	33400857	(T/C)	15	15	26	4	26	4	0
chr15	33400897	(C/G)	15	15	28	2	30	0	2.069
chr15	33401673	(C/T)	15	15	28	2	27	3	0.2182
chr15	33405346	(C/T)	15	15	11	19	19	11	4.2667
chr15	33405551	(T/G)	15	15	29	1	30	0	1.0169
chr15	33418176	(T/N)	15	14	29	1	28	0	0.9497
chr15	33418177	(G/N)	15	14	29	1	28	0	0.9497
chr15	33418226	(T/A)	15	15	30	0	29	1	1.0169
chr15	33418346	(G/C)	15	15	26	4	27	3	0.1617
chr15	33418412	(T/C)	15	15	26	4	27	3	0.1617
chr15	33418488	(G/A)	15	15	26	4	27	3	0.1617
chr15	33418554	(G/C)	15	15	28	2	30	0	2.069
chr15	33418925	(T/N)	15	15	28	2	30	0	2.069
chr15	33419035	(C/T)	15	15	28	2	27	3	0.2182
chr15	33419219	(T/C)	5	7	8	2	14	0	3.0545
chr15	33419275	(T/G)	15	15	28	2	30	0	2.069
chr15	33419387	(A/T)	15	15	26	4	26	4	0
chr15	33419569	(C/T)	15	15	26	4	27	3	0.1617
chr15	33419744	(A/N)	15	15	28	2	27	3	0.2182
chr15	33419815	(G/A)	15	15	30	0	28	2	2.069
chr15	33419841	(T/C)	15	15	29	1	28	2	0.3509
chr15	33420021	(G/T)	15	15	19	11	23	7	1.2698
chr15	33420319	(C/T)	15	15	30	0	29	1	1.0169
chr15	33420543	(C/T)	6	8	11	1	16	0	1.3827
chr15	33420574	(G/A)	15	14	30	0	27	1	1.0902
chr15	33420575	(A/G)	15	14	29	1	27	1	0.0025
chr15	33420617	(G/A)	15	15	29	1	30	0	1.0169
chr15	33420868	(G/A)	15	14	29	1	28	0	0.9497
chr15	33420904	(G/A)	15	14	29	1	28	0	0.9497
chr15	33421063	(T/C)	15	15	28	2	27	3	0.2182
chr15	33421099	(G/C)	15	15	28	2	30	0	2.069
chr15	33447763	(T/C)	15	15	28	2	27	3	0.2182
chr15	33469539	(C/T)	15	15	28	2	27	3	0.2182
chr15	33469618	(T/C)	15	15	28	2	30	0	2.069
chr15	33491685	(A/T)	15	15	28	2	27	3	0.2182
chr15	33492505	(G/A)	15	15	28	2	27	3	0.2182
chr15	33492547	(G/C)	11	9	19	3	17	1	0.7183
chr15	33492775	(C/T)	15	13	12	18	20	6	7.7538
chr15	33492802	(G/A)	15	13	29	1	26	0	0.8824
chr15	33560536	(T/C)	15	15	29	1	30	0	1.0169
chr15	33561723	(N/T)	15	15	19	11	19	11	0
chr15	33562236	(T/N)	10	12	19	1	23	1	0.0175
chr15	33562239	(T/G)	8	11	15	1	15	7	3.6435
chr15	33562702	(G/A)	15	11	30	0	21	1	1.3904
chr15	33562820	(G/A)	15	15	26	4	19	11	4.3556
chr15	33563304	(N/A)	15	15	25	5	18	12	4.0219
chr15	33570472	(A/T)	15	15	22	8	24	6	0.3727
chr15	33570581	(A/T)	15	15	30	0	29	1	1.0169
chr15	33570642	(C/T)	15	15	25	5	15	15	7.5
chr15	33571117	(A/T)	12	13	22	2	24	2	0.007
chr15	33611334	(C/T)	15	15	20	10	11	19	5.406
chr15	33629509	(A/T)	15	15	30	0	29	1	1.0169
chr15	33629577	(T/C)	15	15	24	6	24	6	0
chr15	33629624	(T/A)	15	15	10	20	19	11	5.406
chr15	33629835	(A/N)	12	13	22	2	24	2	0.007
chr15	33629836	(A/N)	9	12	16	2	22	2	0.0921
chr15	33629837	(A/N)	5	12	8	2	21	3	0.3166
chr15	33629838	(T/A)	4	12	8	0	22	2	0.7111
chr15	33629839	(A/N)	5	11	9	1	22	0	2.271
chr15	33629840	(A/N)	3	10	5	1	20	0	3.4667
chr15	34154228	(C/A)	15	15	29	1	27	3	1.0714
chr15	34154538	(T/N)	8	5	14	2	10	0	1.3542
chr15	34154563	(C/T)	15	15	29	1	27	3	1.0714
chr15	34154634	(C/T)	15	14	30	0	27	1	1.0902
chr15	34154689	(T/C)	15	15	23	7	20	10	0.7387
chr15	34154926	(T/A)	15	15	29	1	30	0	1.0169
chr15	34155209	(G/A)	15	15	11	19	18	12	3.2703
chr15	34155521	(C/T)	12	14	16	8	11	17	3.8812
chr15	34156256	(T/G)	1	3	1	1	4	2	0.1778
chr15	34156615	(T/C)	15	15	17	13	18	12	0.0686
chr15	34156841	(C/A)	15	15	28	2	25	5	1.4555
chr15	34683675	(A/N)	30	34	53	7	58	10	0.2556
chr15	34683676	(A/N)	30	33	58	2	60	6	1.7522
chr15	34689183	(G/A)	30	34	52	8	52	16	2.1752
chr15	34696823	(C/T)	30	32	59	1	59	5	2.5403
chr15	34696883	(T/C)	29	31	31	27	29	33	0.5339
chr15	34718476	(A/G)	30	35	49	11	57	13	0.0012
chr15	34718686	(C/T)	30	35	52	8	54	16	1.9467
chr15	34718881	(T/N)	30	31	59	1	60	2	0.309
chr15	34719418	(G/T)	30	35	54	6	62	8	0.0686
chr15	34720678	(A/N)	28	25	51	5	49	1	2.3747
chr15	34721325	(A/C)	24	22	47	1	44	0	0.9267
chr15	34721343	(C/G)	30	33	37	23	35	31	0.9572
chr15	34763267	(T/N)	29	32	35	23	43	21	0.6178
chr15	34768906	(G/A)	30	36	52	8	57	15	1.2795
chr15	34768972	(T/C)	30	36	40	20	45	27	0.2478
chr15	34769029	(C/T)	30	36	48	12	58	14	0.0064
chr15	34769116	(G/A)	30	35	52	8	55	15	1.4539
chr15	34769149	(G/A)	30	36	48	12	59	13	0.0806
chr15	34770721	(T/C)	30	37	52	8	59	15	1.1214
chr15	34770817	(A/N)	29	35	54	4	66	4	0.0757
chr15	34770819	(G/A)	29	30	30	28	30	30	0.0351
chr15	34771136	(T/A)	30	37	52	8	60	14	0.7533
chr15	34771177	(A/G)	30	37	48	12	61	13	0.1292
chr15	34771306	(A/G)	30	37	48	12	64	10	1.0159
chr15	34771463	(G/C)	30	36	20	40	34	38	2.6116
chr15	34771655	(G/A)	30	35	46	14	52	18	0.0987
chr15	34805215	(A/G)	29	29	58	0	56	2	2.0351
chr15	34805242	(T/C)	30	32	43	17	43	21	0.2923
chr15	34846392	(G/C)	14	14	26	2	24	4	0.7467
chr15	34846631	(T/C)	29	28	57	1	55	1	0.0006
chr15	34846632	(T/G)	29	28	57	1	55	1	0.0006
chr15	34862109	(A/G)	30	34	59	1	63	5	2.3068
chr15	34887600	(A/C)	30	36	55	5	65	7	0.0764
chr15	34887711	(A/N)	30	34	60	0	63	5	4.5911
chr15	34890125	(C/T)	30	36	48	12	62	10	0.88
chr15	34890140	(C/T)	30	36	51	9	58	14	0.4493
chr15	34900376	(T/A)	21	15	41	1	30	0	0.7243
chr20	44370104	(G/A)	14	8	23	5	15	1	1.1648
chr20	44370196	(A/G)	15	15	26	4	29	1	1.9636
chr20	44567453	(A/N)	15	15	29	1	26	4	1.9636
chr20	44840524	(A/G)	15	15	23	7	19	11	1.2698
chr20	44904143	(T/C)	6	7	12	0	13	1	0.8914
chr20	44904242	(C/T)	4	5	8	0	9	1	0.8471
chr20	44904259	(T/N)	3	4	5	1	5	3	0.7292
chr20	44904292	(T/G)	7	11	14	0	21	1	0.6545
chr20	44905289	(C/T)	15	15	28	2	23	7	3.268
chr20	44905405	(A/G)	25	20	44	6	30	10	2.5693
chr20	44906151	(A/G)	4	6	5	3	9	3	0.3571
chr20	44908429	(T/G)	29	28	56	2	55	1	0.3073
chr20	44909736	(G/C)	21	12	37	5	20	4	0.2941
chr20	44913446	(T/N)	17	13	33	1	26	0	0.7777
chr20	44913507	(G/A)	26	21	52	0	41	1	1.2514
chr20	44940092	(N/A)	15	15	21	9	23	7	0.3409
chr20	44940093	(N/C)	15	15	25	5	24	6	0.1113
chr20	44943267	(T/A)	5	5	9	1	10	0	1.0526
chr20	44968376	(C/A)	13	12	26	0	23	1	1.1054
chr20	44971139	(T/C)	15	15	29	1	30	0	1.0169
chr20	44971190	(T/A)	15	15	16	14	16	14	0
chr20	44971191	(G/C)	15	15	16	14	17	13	0.0673
chr20	44971366	(G/A)	15	15	20	10	17	13	0.6345
chr20	44972987	(T/G)	13	10	24	2	17	3	0.6231
chr20	44973038	(A/G)	12	10	11	13	11	9	0.3667
chr20	44973692	(A/G)	11	12	8	14	13	11	1.4663
chr20	44988225	(A/G)	15	15	29	1	28	2	0.3509
chr20	44989016	(A/G)	15	15	29	1	28	2	0.3509
chr20	44989779	(T/N)	13	11	26	0	18	4	5.157
chr20	44989870	(T/C)	15	15	29	1	28	2	0.3509
chr20	44990006	(T/G)	8	7	16	0	13	1	1.1823
chr20	44990352	(G/C)	15	14	29	1	26	2	0.4285
chr20	44990450	(G/C)	14	15	27	1	28	2	0.2829
chr20	44990742	(C/T)	15	15	26	4	23	7	1.0019
chr20	44997158	(C/T)	13	14	26	0	27	1	0.9461
chr20	44998346	(N/G)	15	15	16	14	15	15	0.0667
chr20	45000900	(T/G)	15	15	27	3	28	2	0.2182
chr20	45003729	(T/G)	15	15	27	3	28	2	0.2182
chr20	45004191	(G/C)	12	10	22	2	20	0	1.746
chr20	45004471	(C/T)	13	13	21	5	25	1	3.0145
chr20	45011849	(C/A)	10	9	20	0	17	1	1.1411
chr20	45012559	(A/G)	9	10	16	2	19	1	0.4866
chr20	45013670	(G/A)	15	15	27	3	28	2	0.2182
chr20	45013712	(C/A)	8	5	14	2	10	0	1.3542
chr20	45014241	(C/T)	15	15	26	4	26	4	0
chr20	45023807	(C/T)	15	15	27	3	27	3	0
chr20	45023849	(T/C)	14	14	27	1	28	0	1.0182
chr20	45023995	(T/C)	15	15	30	0	29	1	1.0169
chr20	45024104	(A/G)	15	15	26	4	26	4	0
chr20	45024123	(A/T)	15	15	29	1	30	0	1.0169
chr20	45024156	(A/G)	15	15	26	4	26	4	0
chr20	45024295	(C/G)	15	15	26	4	26	4	0
chr20	45024347	(C/T)	12	14	23	1	26	2	0.2106
chr20	45024362	(T/G)	15	15	29	1	27	3	1.0714
chr20	45024738	(G/A)	13	11	25	1	22	0	0.8642
chr20	45024955	(G/A)	15	14	29	1	26	2	0.4285
chr20	45044593	(G/T)	15	15	30	0	29	1	1.0169
chr20	45044663	(C/T)	15	15	21	9	16	14	1.7626
chr20	45046702	(G/A)	5	2	9	1	3	1	0.525
chr20	45048363	(A/G)	15	15	23	7	17	13	2.7
chr20	45050465	(C/A)	2	4	4	0	7	1	0.5455
chr20	45050631	(C/T)	15	12	21	9	17	7	0.0044
chr20	45052957	(G/A)	3	1	5	1	2	0	0.381
chr20	45061003	(T/C)	3	1	5	1	2	0	0.381
chr20	45061160	(C/T)	11	7	22	0	13	1	1.6163
chr20	45061774	(T/C)	13	12	25	1	24	0	0.9419
chr20	45061798	(T/C)	15	13	24	6	21	5	0.0052
chr20	45074055	(A/T)	2	3	4	0	5	1	0.7407
chr20	45078299	(G/A)	4	4	8	0	7	1	1.0667
chr20	45081104	(G/A)	1	2	2	0	2	2	1.5
chr20	45081215	(T/A)	8	5	15	1	10	0	0.65
chr20	45136652	(T/C)	15	15	29	1	29	1	0
chr20	45137131	(C/T)	15	15	25	5	29	1	2.963
chr20	45140443	(C/T)	15	15	28	2	30	0	2.069
chr20	45140540	(C/G)	15	15	30	0	29	1	1.0169
chr20	45140736	(C/A)	15	15	30	0	29	1	1.0169
chr20	45140968	(G/A)	7	9	14	0	17	1	0.8029
chr20	45141066	(T/C)	14	14	28	0	27	1	1.0182
chr20	45141145	(T/C)	15	15	25	5	28	2	1.4555
chr20	45141208	(C/N)	14	14	27	1	27	1	0
chr20	45141234	(T/C)	15	15	25	5	29	1	2.963
chr20	45141319	(A/C)	11	12	21	1	24	0	1.1152
chr20	45141539	(G/C)	15	14	30	0	27	1	1.0902
chr20	45141565	(A/G)	15	15	28	2	30	0	2.069
chr20	45141634	(A/G)	14	15	27	1	29	1	0.0025
chr20	45141687	(A/G)	12	11	23	1	22	0	0.937
chr20	45153572	(T/G)	14	15	28	0	28	2	1.9333
chr20	45153573	(G/A)	14	15	27	1	30	0	1.0902
chr20	45154941	(A/G)	13	12	26	0	22	2	2.2569
chr20	45163118	(G/A)	9	6	17	1	12	0	0.6897
chr20	45163134	(A/G)	4	4	4	4	7	1	2.6182
chr20	45176239	(G/A)	12	11	19	5	20	2	1.2267
chr20	45178454	(T/C)	14	11	25	3	22	0	2.5076
chr20	45183808	(A/G)	15	15	29	1	30	0	1.0169
chr20	45183809	(A/N)	15	14	29	1	28	0	0.9497
chr20	45190785	(A/N)	14	13	17	11	13	13	0.6268
chr20	45191243	(C/T)	15	11	22	8	18	4	0.5147
chr20	45191300	(T/C)	15	15	28	2	30	0	2.069
chr20	45191413	(A/G)	15	15	28	2	30	0	2.069
chr20	45191508	(A/N)	15	15	29	1	29	1	0
chr20	45193451	(C/T)	15	15	24	6	17	13	3.7741
chr20	45196772	(A/G)	15	15	29	1	30	0	1.0169
chr20	45196777	(C/T)	15	14	28	2	28	0	1.9333
chr20	45196802	(T/C)	15	15	28	2	29	1	0.3509
chr20	45196837	(C/T)	15	15	28	2	30	0	2.069
chr20	45201348	(G/C)	15	15	27	3	28	2	0.2182
chr20	45202045	(A/C)	6	8	11	1	16	0	1.3827
chr20	45202066	(T/N)	7	4	10	4	6	2	0.0327
chr20	45230530	(T/G)	30	28	60	0	54	2	2.1805
chr20	45230992	(G/C)	22	22	29	15	22	22	2.2851
chr20	45241061	(C/A)	30	29	49	11	46	12	0.1043
chr20	45241129	(C/G)	22	19	43	1	38	0	0.8743
chr20	45241144	(G/C)	8	12	16	0	21	3	2.1622
chr20	45241542	(A/G)	25	25	48	2	50	0	2.0408
chr20	45243043	(G/A)	30	29	50	10	45	13	0.6207
chr20	45244750	(C/T)	30	30	49	11	47	13	0.2083
chr20	45245516	(A/G)	30	29	59	1	57	1	0.0006
chr20	45248944	(G/A)	30	34	56	4	63	5	0.023
chr20	45249853	(T/G)	30	35	60	0	68	2	1.7411
chr20	45257265	(G/A)	30	37	49	11	44	30	7.695
chr20	45257341	(G/A)	30	36	49	11	44	28	6.6431
chr20	45259268	(G/A)	27	24	38	16	30	18	0.7083
chr20	45259305	(A/G)	25	20	42	8	29	11	1.7646
chr20	45259337	(G/A)	28	25	35	21	23	27	2.9024
chr20	45260315	(G/A)	30	34	52	8	45	23	7.2917
chr20	45260332	(A/G)	30	32	56	4	45	19	10.8629
chr20	45261907	(C/A)	29	31	36	22	27	35	4.1219
chr20	45269149	(G/A)	30	35	51	9	63	7	0.7484
chr20	45269215	(C/T)	30	34	51	9	60	8	0.2897
chr20	45269707	(A/T)	30	34	51	9	60	8	0.2897
chr20	45270829	(T/C)	30	35	37	23	36	34	1.3754
chr20	45270830	(G/A)	30	35	50	10	48	22	3.794
chr20	45271706	(G/A)	29	28	55	3	50	6	1.2034
chr20	45293936	(A/T)	14	15	25	3	26	4	0.0936
chr20	45293940	(A/N)	13	15	26	0	29	1	0.8824
chr20	45293941	(G/N)	13	14	26	0	27	1	0.9461
chr20	45293942	(A/N)	13	14	26	0	27	1	0.9461
chr20	45293943	(A/N)	14	14	28	0	27	1	1.0182
chr20	45293944	(C/N)	14	15	28	0	29	1	0.9497
chr20	45297000	(G/A)	15	15	27	3	21	9	3.75
chr20	45297419	(G/A)	15	15	27	3	20	10	4.8118
chr20	45306612	(G/A)	15	14	28	2	23	5	1.709
chr20	45307303	(T/C)	8	7	16	0	13	1	1.1823
chr20	45307841	(T/C)	4	9	6	2	10	8	0.8847
chr20	45308275	(A/C)	15	15	27	3	20	10	4.8118
chr20	45308354	(A/C)	15	15	30	0	29	1	1.0169
chr20	45308778	(G/A)	15	15	27	3	19	11	5.9627
chr20	45383789	(A/G)	15	15	28	2	30	0	2.069
chr20	45384543	(A/N)	15	15	28	2	21	9	5.4545
chr20	45384752	(C/T)	13	11	25	1	21	1	0.0146
chr20	45384788	(A/N)	8	4	13	3	8	0	1.7143
chr20	45384800	(G/A)	14	11	28	0	21	1	1.2987
chr20	45421361	(A/C)	15	15	30	0	28	2	2.069
chr20	45422166	(A/C)	14	9	26	2	18	0	1.3442
chr20	45422523	(G/A)	15	15	28	2	30	0	2.069
chr20	45459444	(G/A)	15	15	30	0	29	1	1.0169
chr20	45508965	(C/T)	11	9	22	0	17	1	1.2536
chr20	45509287	(T/C)	14	13	28	0	22	4	4.6523
chr20	45509292	(G/A)	15	14	28	2	24	4	0.9065
chr20	45509416	(C/N)	15	13	27	3	22	4	0.3692
chr20	45509486	(T/C)	15	15	28	2	20	10	6.6667
chr20	45509685	(C/A)	15	15	26	4	17	13	6.6484
chr20	45510176	(A/C)	15	15	28	2	21	9	5.4545
chr20	45510188	(T/C)	15	15	28	2	22	8	4.32
chr20	45510461	(C/N)	15	15	30	0	29	1	1.0169
chr20	45510462	(C/N)	15	15	30	0	29	1	1.0169
chr20	45510514	(A/G)	15	15	26	4	17	13	6.6484
chr20	45510667	(C/T)	15	15	27	3	18	12	7.2
chr20	45529939	(C/A)	15	15	30	0	29	1	1.0169
chr20	45554053	(C/T)	15	15	28	2	30	0	2.069
chr20	45554981	(G/A)	15	15	29	1	27	3	1.0714
chr20	45564020	(G/A)	15	15	29	1	27	3	1.0714
chr20	45564434	(T/G)	15	15	29	1	30	0	1.0169
chr20	45564502	(T/C)	15	15	25	5	26	4	0.1307
chr20	45565572	(T/A)	3	6	5	1	11	1	0.2812
chr20	45566215	(C/G)	10	12	20	0	23	1	0.8527
chr20	45566396	(T/A)	7	4	13	1	8	0	0.5986
chr20	45566397	(T/C)	14	7	14	14	7	7	0
chr20	45566581	(T/C)	15	15	27	3	27	3	0
chr20	45566649	(T/N)	15	15	30	0	27	3	3.1579
chr20	45567293	(A/C)	15	15	27	3	29	1	1.0714
chr20	45589012	(A/G)	15	12	30	0	22	2	2.5962
chr20	45589018	(T/A)	9	5	17	1	10	0	0.5761
chr20	45605655	(C/T)	15	15	28	2	30	0	2.069
chr20	45605674	(N/G)	15	15	30	0	28	2	2.069
chr20	45605828	(C/T)	15	15	28	2	30	0	2.069
chr20	45605951	(G/A)	15	15	29	1	30	0	1.0169
chr20	45606661	(G/A)	15	12	30	0	23	1	1.2736
chr20	45606667	(C/T)	15	12	28	2	24	0	1.6615
chr20	45606877	(G/A)	6	5	11	1	10	0	0.873
chr20	45607921	(T/G)	5	4	9	1	8	0	0.8471
chr20	45608267	(T/C)	15	15	28	2	30	0	2.069
chr20	45608571	(G/C)	15	15	28	2	30	0	2.069
chr20	45608664	(T/C)	13	12	24	2	24	0	1.9231
chr20	45608692	(G/N)	8	7	15	1	14	0	0.9052
chr20	45609168	(A/G)	14	11	25	3	20	2	0.0361
chr20	45609180	(A/T)	15	15	29	1	30	0	1.0169
chr20	45609235	(T/C)	15	15	28	2	30	0	2.069
chr20	45621472	(T/N)	13	13	26	0	24	2	2.08
chr20	45621473	(T/G)	10	11	10	10	18	4	4.7727
chr20	45621474	(G/N)	7	10	14	0	18	2	1.4875
chr20	45621475	(G/N)	6	10	12	0	18	2	1.28
chr20	45621505	(T/C)	15	15	26	4	17	13	6.6484
chr20	45621592	(A/T)	15	15	27	3	20	10	4.8118
chr20	45653239	(G/T)	15	15	27	3	28	2	0.2182
chr20	45655753	(C/N)	8	4	16	0	7	1	2.087
chr20	45655754	(T/N)	5	4	10	0	7	1	1.3235
chr20	45655755	(C/N)	6	7	12	0	13	1	0.8914
chr20	45655756	(C/A)	7	8	12	2	12	4	0.5357
chr20	45660069	(T/G)	15	15	29	1	30	0	1.0169
chr20	45662792	(G/A)	15	15	25	5	20	10	2.2222
chr20	45665243	(G/A)	15	15	27	3	27	3	0
chr20	45665314	(A/G)	15	15	25	5	20	10	2.2222
chr20	45665349	(T/C)	15	15	25	5	20	10	2.2222
chr20	45665597	(T/G)	15	15	24	6	17	13	3.7741
chr20	45665608	(G/A)	15	15	25	5	18	12	4.0219
chr20	45687448	(C/T)	11	10	22	0	19	1	1.1268
chr20	45708844	(T/C)	13	10	25	1	20	0	0.7863
chr20	45713652	(G/A)	1	3	2	0	4	2	0.8889
chr20	45714514	(T/C)	15	15	28	2	30	0	2.069
chr20	45714536	(C/G)	14	15	24	4	17	13	5.8979
chr20	45725524	(A/G)	2	3	4	0	5	1	0.7407
chr20	45733585	(A/G)	15	15	28	2	30	0	2.069
chr20	45733864	(A/G)	15	15	23	7	20	10	0.7387
chr20	45733911	(C/A)	12	10	23	1	20	0	0.8527
chr20	45733912	(C/A)	14	10	28	0	19	1	1.4298
chr20	45733958	(G/N)	8	6	15	1	12	0	0.7778
chr20	45733959	(A/N)	8	6	15	1	12	0	0.7778
chr20	45733960	(C/N)	5	6	9	1	12	0	1.2571
chr20	45733961	(C/N)	3	7	5	1	14	0	2.4561
chr20	45733962	(T/N)	4	6	7	1	12	0	1.5789
chr20	45738683	(A/G)	15	15	28	2	30	0	2.069
chr20	45739918	(A/C)	15	15	29	1	29	1	0
chr20	45749420	(T/C)	10	8	20	0	15	1	1.2857
chr20	45753296	(A/G)	4	4	8	0	7	1	1.0667
chr20	45763785	(A/N)	5	10	10	0	16	4	2.3077
chr20	45763786	(N/A)	5	11	8	2	16	6	0.1939
chr20	45767512	(G/A)	15	15	28	2	30	0	2.069
chr20	45773486	(A/C)	15	15	20	10	19	11	0.0733
chr20	45774291	(A/T)	15	15	30	0	29	1	1.0169
chr20	45794812	(A/G)	15	15	28	2	30	0	2.069
chr20	45794926	(T/C)	15	15	28	2	30	0	2.069
chr20	45794971	(T/C)	15	15	28	2	30	0	2.069
chr20	45795064	(C/T)	15	15	29	1	27	3	1.0714
chr20	45797014	(T/C)	15	15	27	3	28	2	0.2182
chr20	45797084	(C/T)	15	15	28	2	30	0	2.069
chr20	45797197	(T/C)	15	15	26	4	27	3	0.1617
chr20	45797235	(T/C)	15	15	25	5	28	2	1.4555
chr20	45797272	(A/G)	2	1	3	1	2	0	0.6
chr20	45797689	(A/G)	15	15	25	5	27	3	0.5769
chr20	45798883	(T/A)	15	14	17	13	23	5	4.3918
chr20	45799502	(A/G)	13	13	20	6	10	16	7.8788
chr20	45799537	(A/G)	6	11	3	9	16	6	7.1742
chr20	45800102	(T/C)	8	12	6	10	18	6	5.625
chr20	45800163	(A/G)	15	15	25	5	16	14	6.2388
chr20	45800552	(A/G)	13	15	21	5	13	17	8.1838
chr20	45800656	(G/T)	8	10	6	10	17	3	8.693
chr20	45800766	(C/T)	15	15	25	5	16	14	6.2388
chr20	45805604	(C/G)	15	15	27	3	27	3	0
chr20	45809370	(A/T)	14	15	27	1	29	1	0.0025
chr20	45812509	(A/G)	15	15	25	5	16	14	6.2388
chr20	45892064	(A/G)	15	15	30	0	29	1	1.0169
chr20	45892120	(C/T)	15	15	30	0	29	1	1.0169
chr20	45892531	(C/T)	15	15	30	0	29	1	1.0169
chr20	45901706	(G/A)	15	15	30	0	29	1	1.0169
chr20	45916356	(C/T)	15	15	29	1	27	3	1.0714
chr20	45916407	(A/G)	8	6	14	2	8	4	1.7677
chr20	45918145	(A/G)	15	15	29	1	28	2	0.3509
chr20	45918283	(A/G)	3	5	4	2	7	3	0.0194
chr20	45935625	(T/A)	15	15	29	1	29	1	0
chr20	45938795	(C/A)	15	15	30	0	29	1	1.0169
chr20	45945450	(T/G)	15	15	29	1	27	3	1.0714
chr20	45958970	(C/T)	14	13	26	2	25	1	0.2793
chr20	45959088	(T/C)	15	15	30	0	29	1	1.0169
chr20	45983417	(G/C)	8	6	16	0	11	1	1.3827
chr20	45983765	(A/G)	15	15	26	4	28	2	0.7407
chr20	45983897	(C/T)	15	15	29	1	30	0	1.0169
chr20	45998487	(G/A)	15	15	30	0	29	1	1.0169
chr20	46036121	(G/A)	15	15	16	14	16	14	0
chr20	46042816	(C/T)	15	15	29	1	29	1	0
chr20	46134295	(G/N)	10	7	20	0	13	1	1.4719
chr20	46134297	(A/T)	14	11	28	0	21	1	1.2987
chr20	46213615	(G/A)	15	15	24	6	20	10	1.3636
chr20	46263992	(C/T)	15	14	25	5	20	8	1.1803
chr20	46264687	(C/A)	14	10	28	0	19	1	1.4298
chr20	46269539	(T/G)	11	10	22	0	19	1	1.1268
chr20	46270848	(A/C)	4	2	7	1	4	0	0.5455
chr20	46271251	(G/A)	15	15	22	8	19	11	0.6932
chr20	46290506	(C/T)	15	15	29	1	29	1	0
chr20	46290523	(G/A)	15	15	29	1	30	0	1.0169
chr20	46291130	(A/C)	15	15	12	18	17	13	1.6685
chr20	46291352	(C/A)	15	15	13	17	19	11	2.4107
chr20	46291426	(G/A)	15	15	30	0	29	1	1.0169
chr20	46291663	(A/T)	15	15	11	19	18	12	3.2703
chr20	46292182	(G/A)	15	15	30	0	29	1	1.0169
chr20	46292297	(C/A)	15	15	23	7	17	13	2.7
chr20	46292488	(A/G)	7	10	13	1	20	0	1.4719
chr20	46293198	(C/A)	11	6	20	2	11	1	0.0055
chr20	46293211	(A/C)	12	7	24	0	13	1	1.7606
chr20	46293556	(A/C)	15	13	30	0	23	3	3.6575
chr20	46293594	(G/A)	15	15	24	6	18	12	2.8571
chr20	46293595	(C/T)	15	15	30	0	29	1	1.0169
chr20	46333483	(C/G)	30	28	58	2	53	3	0.2876
chr20	46333833	(G/C)	30	28	57	3	52	4	0.2346
chr20	46334038	(T/C)	28	28	55	1	55	1	0
chr20	46334123	(C/T)	30	28	57	3	54	2	0.1433
chr20	46334172	(G/A)	30	28	57	3	52	4	0.2346
chr20	46343056	(G/A)	15	15	28	2	17	13	10.7556
chr20	46343076	(G/A)	15	14	30	0	27	1	1.0902
chr20	46343107	(G/A)	15	15	28	2	29	1	0.3509
chr20	46343402	(A/C)	15	15	30	0	29	1	1.0169
chr20	46343960	(G/A)	15	15	29	1	21	9	7.68
chr20	46343969	(G/A)	15	15	27	3	28	2	0.2182
chr20	46343979	(A/G)	15	15	30	0	29	1	1.0169
chr20	46343980	(T/N)	15	15	30	0	29	1	1.0169
chr20	46344219	(C/T)	15	15	30	0	29	1	1.0169
chr20	46344260	(G/A)	15	15	27	3	28	2	0.2182
chr20	46344548	(A/G)	13	13	26	0	25	1	1.0196
chr20	46344806	(T/G)	15	15	29	1	29	1	0
chr20	46349511	(T/C)	15	15	30	0	29	1	1.0169
chr20	46349688	(C/G)	15	15	27	3	28	2	0.2182
chr20	46351444	(A/T)	15	15	23	7	16	14	3.5897
chr20	46352034	(C/A)	15	15	30	0	29	1	1.0169
chr20	46355187	(G/C)	15	15	30	0	29	1	1.0169
chr20	46357503	(C/T)	15	15	30	0	29	1	1.0169
chr20	46370911	(C/T)	15	14	27	3	26	2	0.1501
chr20	46385984	(G/A)	15	15	30	0	28	2	2.069
chr20	46398061	(C/T)	15	15	23	7	13	17	6.9444
chr20	46420388	(A/T)	13	10	23	3	19	1	0.6087
chr20	46423260	(T/N)	15	15	27	3	28	2	0.2182
chr20	46423269	(T/G)	14	11	27	1	22	0	0.8017
chr20	46423304	(A/N)	9	4	18	0	7	1	2.34
chr20	46423411	(T/C)	11	8	22	0	15	1	1.4122
chr20	46423912	(G/A)	15	15	30	0	29	1	1.0169
chr20	46424170	(T/C)	15	14	30	0	27	1	1.0902
chr20	46429261	(A/T)	15	15	29	1	28	2	0.3509
chr20	46430522	(A/G)	15	14	29	1	26	2	0.4285
chr20	46430559	(A/G)	15	15	23	7	15	15	4.5933
chr20	46430755	(A/C)	4	1	6	2	2	0	0.625
chr20	46432696	(C/A)	15	14	29	1	28	0	0.9497
chr20	46432700	(A/G)	14	13	18	10	15	11	0.2466
chr20	46432800	(G/A)	14	15	26	2	28	2	0.0051
chr20	46448205	(G/A)	15	15	11	19	17	13	2.4107
chr20	46448338	(T/C)	5	5	8	2	9	1	0.3922
chr20	46448497	(G/C)	5	4	10	0	7	1	1.3235
chr20	46450497	(T/C)	15	15	29	1	28	2	0.3509
chr20	46451067	(C/T)	15	15	29	1	28	2	0.3509
chr20	46452444	(T/C)	5	4	9	1	8	0	0.8471
chr20	46454558	(A/G)	15	14	28	2	23	5	1.709
chr20	46454815	(C/N)	15	14	29	1	27	1	0.0025
chr20	46454816	(A/N)	15	14	29	1	26	2	0.4285
chr20	46454817	(T/N)	15	15	29	1	28	2	0.3509
chr20	46454818	(G/N)	15	15	29	1	27	3	1.0714
chr20	46454934	(A/N)	15	15	29	1	27	3	1.0714
chr20	46454935	(T/N)	15	15	29	1	27	3	1.0714
chr20	46455526	(T/A)	14	10	28	0	19	1	1.4298
chr20	46455798	(A/G)	15	15	25	5	16	14	6.2388
chr20	46455867	(G/N)	15	15	27	3	21	9	3.75
chr20	46455868	(A/N)	15	15	27	3	20	10	4.8118
chr20	46459599	(A/G)	15	15	27	3	27	3	0
chr20	46460641	(A/G)	15	15	25	5	14	16	8.8645
chr20	46466168	(A/G)	14	10	24	4	12	8	4.1143
chr20	46471472	(G/A)	15	15	26	4	17	13	6.6484
chr20	46473280	(T/G)	15	15	28	2	30	0	2.069
chr20	46474393	(T/C)	15	15	25	5	14	16	8.8645
chr20	46474537	(T/N)	15	15	29	1	29	1	0
chr20	46474538	(T/G)	15	15	29	1	27	3	1.0714
chr20	46474542	(T/G)	15	15	27	3	28	2	0.2182
chr20	46474544	(A/G)	15	15	29	1	30	0	1.0169
chr20	46480048	(A/C)	11	13	22	0	24	2	1.7659
chr20	46485977	(A/G)	3	5	6	0	9	1	0.64
chr20	46486001	(A/G)	4	5	8	0	9	1	0.8471
chr20	46496939	(T/G)	11	8	21	1	14	2	0.8061
chr20	46496940	(G/N)	10	4	18	2	8	0	0.8615
chr20	46496948	(G/N)	1	2	1	1	4	0	2.4
chr20	46496949	(C/N)	1	2	1	1	4	0	2.4
chr20	46496950	(T/C)	2	3	4	0	5	1	0.7407
chr20	46496951	(T/N)	2	7	3	1	14	0	3.7059
chr20	46496952	(T/N)	2	7	3	1	14	0	3.7059
chr20	46496953	(C/N)	2	7	3	1	14	0	3.7059
chr20	46496984	(C/T)	15	15	26	4	17	13	6.6484
chr20	46499758	(T/C)	15	15	25	5	14	16	8.8645
chr20	46499940	(T/A)	15	15	26	4	17	13	6.6484
chr20	46502675	(T/C)	15	15	26	4	17	13	6.6484
chr20	46506920	(G/A)	15	15	26	4	17	13	6.6484
chr20	46509230	(T/A)	15	15	28	2	24	6	2.3077
chr20	46509255	(T/G)	15	15	26	4	18	12	5.4545
chr20	46509381	(C/A)	15	15	28	2	20	10	6.6667
chr20	46511789	(T/A)	15	15	30	0	29	1	1.0169
chr20	46518010	(A/G)	15	15	26	4	17	13	6.6484
chr20	46520863	(G/A)	15	15	26	4	18	12	5.4545
chr20	46521017	(T/C)	15	15	29	1	29	1	0
chr20	46521148	(C/T)	15	15	26	4	17	13	6.6484
chr20	46521459	(G/T)	2	1	4	0	1	1	2.4
chr20	46521460	(T/C)	2	1	4	0	1	1	2.4
chr20	46532292	(A/G)	3	1	5	1	1	1	0.8889
chr20	46539534	(C/G)	15	15	30	0	28	2	2.069
chr20	46540552	(T/C)	11	13	22	0	25	1	0.8642
chr20	46622270	(C/T)	15	15	30	0	29	1	1.0169
chr20	46623880	(A/G)	15	15	26	4	19	11	4.3556
chr20	46629427	(G/T)	15	15	30	0	29	1	1.0169
chr20	46629630	(G/A)	15	15	22	8	12	18	6.7873
chr20	46629929	(G/C)	15	15	29	1	30	0	1.0169
chr20	46636025	(A/N)	7	5	13	1	10	0	0.7453
chr20	46636027	(T/C)	9	9	17	1	15	3	1.125
chr20	46639483	(C/T)	8	11	16	0	21	1	0.7469
chr20	46639797	(G/T)	1	1	0	2	2	0	4
chr20	46645969	(G/A)	10	14	9	11	18	10	1.7633
chr20	46648828	(T/C)	14	17	28	0	33	1	0.837
chr20	46650269	(C/G)	26	17	52	0	33	1	1.5474
chr20	46666707	(G/A)	15	15	26	4	28	2	0.7407
chr20	46666822	(T/C)	2	1	4	0	1	1	2.4
chr20	46667233	(A/G)	15	15	26	4	28	2	0.7407
chr20	46667293	(A/T)	15	15	26	4	28	2	0.7407
chr20	46671813	(C/G)	15	15	27	3	14	16	13.0167
chr20	46683144	(G/A)	15	15	26	4	28	2	0.7407
chr20	46683705	(A/G)	12	11	22	2	20	2	0.0083
chr20	46683843	(T/C)	3	4	5	1	8	0	1.4359
chr20	46684472	(A/T)	15	14	28	2	28	0	1.9333
chr20	46684729	(T/C)	15	15	27	3	27	3	0
chr20	46684830	(C/T)	15	11	26	4	14	8	3.7923
chr20	46684837	(C/T)	9	4	9	9	5	3	0.3482
chr20	46687464	(T/C)	15	14	15	15	20	8	2.7791
chr20	46687506	(T/C)	12	10	20	4	19	1	1.4742
chr20	46690783	(T/C)	15	15	25	5	27	3	0.5769
chr20	46706569	(C/N)	7	9	13	1	18	0	1.3272
chr20	46706572	(C/A)	5	8	8	2	12	4	0.0867
chr20	46706734	(A/G)	28	27	41	15	20	34	14.5653
chr20	46708700	(G/A)	25	24	50	0	47	1	1.0524
chr20	46709274	(T/C)	8	10	15	1	20	0	1.2857
chr20	46709591	(C/T)	30	29	60	0	56	2	2.1046
chr20	46709700	(A/G)	14	8	28	0	14	2	3.6667
chr20	46710810	(G/N)	12	13	23	1	26	0	1.1054
chr20	46710811	(G/N)	9	10	17	1	20	0	1.1411
chr20	46710812	(C/N)	8	6	15	1	12	0	0.7778
chr20	46710813	(C/N)	7	5	13	1	10	0	0.7453
chr20	46710814	(C/N)	6	5	11	1	10	0	0.873
chr20	46710816	(G/N)	2	1	3	1	2	0	0.6
chr20	46710817	(G/N)	2	2	3	1	4	0	1.1429
chr20	46710819	(C/T)	10	7	20	0	12	2	3.0357
chr20	46714240	(C/T)	29	26	57	1	51	1	0.0061
chr20	46718535	(T/G)	2	3	4	0	4	2	1.6667
chr20	46721038	(C/A)	15	15	29	1	28	2	0.3509
chr20	46725610	(T/C)	7	1	10	4	2	0	0.7619
chr20	46726769	(C/N)	15	15	30	0	29	1	1.0169
chr20	46726770	(C/T)	15	15	28	2	23	7	3.268
chr20	46739565	(A/C)	14	12	26	2	24	0	1.7829
chr20	46739621	(A/G)	7	3	10	4	5	1	0.3175
chr20	46740477	(G/N)	15	15	27	3	20	10	4.8118
chr20	46742498	(A/G)	4	2	7	1	4	0	0.5455
chr20	46742897	(G/C)	6	5	11	1	10	0	0.873
chr20	46742899	(A/N)	4	4	8	0	7	1	1.0667
chr20	46742904	(T/C)	2	2	4	0	3	1	1.1429
chr20	46783427	(G/T)	1	1	1	1	2	0	1.3333
chr20	46783472	(A/T)	13	10	25	1	16	4	3.0448
chr20	46789631	(C/N)	15	15	26	4	27	3	0.1617
chr20	46868130	(G/A)	15	15	30	0	29	1	1.0169
chr20	46880577	(A/N)	15	15	30	0	29	1	1.0169
chr20	46880578	(G/N)	15	15	30	0	29	1	1.0169
chr20	46880890	(G/A)	11	8	21	1	16	0	0.7469
chr20	46885545	(A/G)	15	15	28	2	30	0	2.069
chr20	46886768	(T/N)	15	15	29	1	30	0	1.0169
chr20	46894620	(A/G)	12	7	21	3	12	2	0.0247
chr20	46896652	(T/N)	15	15	28	2	29	1	0.3509
chr20	46900963	(T/C)	15	15	26	4	15	15	9.3196
chr20	46902890	(A/T)	1	1	2	0	1	1	1.3333
chr20	46923080	(G/A)	15	15	26	4	15	15	9.3196
chr20	46923115	(C/T)	15	15	27	3	30	0	3.1579
chr20	46924344	(A/G)	15	15	29	1	30	0	1.0169
chr20	46924732	(G/T)	7	8	11	3	14	2	0.4286
chr20	46924803	(T/G)	10	12	20	0	22	2	1.746
chr20	46924960	(T/C)	5	3	10	0	5	1	1.7778
chr20	46924961	(C/T)	10	3	17	3	6	0	1.0174
chr20	46928177	(A/G)	15	15	27	3	22	8	2.7829
chr20	46928199	(C/G)	14	11	27	1	21	1	0.0304
chr20	46928309	(G/A)	6	5	10	2	5	5	2.7937
chr20	46930361	(C/T)	15	15	23	7	27	3	1.92
chr20	46931171	(G/A)	13	10	25	1	20	0	0.7863
chr20	46931980	(T/C)	15	10	29	1	19	1	0.0868
chr20	46931981	(G/N)	14	10	27	1	20	0	0.7295
chr20	46931982	(C/N)	14	11	27	1	22	0	0.8017
chr20	46931983	(T/N)	12	9	23	1	18	0	0.7683
chr20	46931985	(G/C)	9	9	17	1	17	1	0
chr20	46931991	(C/A)	10	10	20	0	19	1	1.0256
chr20	46931992	(A/C)	9	12	17	1	17	7	3.7188
chr20	46936841	(T/C)	3	3	5	1	6	0	1.0909
chr20	46937969	(C/N)	8	13	11	5	18	8	0.0011
chr20	46937970	(C/N)	7	9	11	3	17	1	1.8141
chr20	46937971	(C/N)	5	8	6	4	15	1	4.5129
chr20	46938116	(C/T)	29	27	55	3	50	4	0.2384
chr20	46938514	(A/N)	22	21	41	3	42	0	2.9671
chr20	46938534	(C/T)	20	17	39	1	34	0	0.8616
chr20	46938538	(T/C)	19	17	38	0	33	1	1.1334
chr20	46938540	(A/G)	23	20	45	1	40	0	0.8798
chr20	46941395	(C/T)	23	17	46	0	33	1	1.3701
chr20	46941831	(A/T)	30	34	45	15	36	32	6.675
chr20	46942096	(C/T)	18	19	36	0	37	1	0.9603
chr20	46942321	(T/C)	30	32	44	16	34	30	5.4195
chr20	46942518	(G/T)	30	30	58	2	60	0	2.0339
chr20	46942855	(C/A)	30	32	55	5	57	7	0.2403
chr20	46943034	(G/A)	30	33	56	4	59	7	0.6121
chr20	46947210	(C/G)	30	36	43	17	34	38	8.0457
chr20	46947413	(G/T)	30	36	57	3	70	2	0.4435
chr20	46947478	(A/C)	30	30	47	13	41	19	1.5341
chr20	46948013	(A/G)	30	36	39	21	30	42	7.142
chr20	46948129	(T/C)	30	37	39	21	31	43	7.0915
chr20	46948570	(T/C)	30	33	39	21	30	36	4.8466
chr20	46948705	(A/C)	26	25	38	14	38	12	0.1147
chr20	46949060	(A/T)	30	37	57	3	70	4	0.011
chr20	46949231	(A/C)	30	35	58	2	70	0	2.3698
chr20	46954633	(A/G)	30	36	60	0	69	3	2.5581
chr20	46954634	(A/G)	30	36	60	0	69	3	2.5581
chr20	46955766	(T/G)	15	15	19	11	12	18	3.2703
chr20	46961688	(G/T)	18	16	36	0	30	2	2.3182
chr20	46961699	(C/T)	25	24	49	1	48	0	0.9699
chr20	46961755	(C/T)	24	24	48	0	47	1	1.0105
chr20	46962200	(T/C)	22	20	43	1	40	0	0.92
chr20	46963033	(A/T)	15	14	30	0	27	1	1.0902
chr20	46963544	(C/T)	22	18	41	3	36	0	2.5502
chr20	46965469	(T/C)	29	28	57	1	55	1	0.0006
chr20	46967661	(G/A)	5	5	9	1	10	0	1.0526
chr20	46967775	(C/N)	4	4	8	0	7	1	1.0667
chr20	46969743	(A/T)	30	31	48	12	47	15	0.3112
chr20	46978715	(A/T)	15	14	27	3	26	2	0.1501
chr20	46978747	(C/T)	15	15	27	3	30	0	3.1579
chr20	46979142	(G/A)	13	12	26	0	23	1	1.1054
chr20	46984473	(G/T)	15	15	30	0	29	1	1.0169
chr20	46984957	(A/G)	15	14	29	1	27	1	0.0025
chr20	46985552	(G/A)	4	4	4	4	4	4	0
chr20	46994682	(C/T)	14	13	25	3	24	2	0.1465
chr20	46994873	(G/A)	15	15	26	4	26	4	0
chr20	46995011	(A/N)	9	3	18	0	5	1	3.1304
chr20	46995928	(G/T)	15	14	26	4	25	3	0.0936
chr20	46996209	(C/T)	14	7	28	0	13	1	2.0488
chr20	46996318	(T/C)	15	15	12	18	21	9	5.4545
chr20	47016063	(G/A)	10	13	19	1	26	0	1.3289
chr20	47017063	(C/T)	11	10	22	0	19	1	1.1268
chr20	47039352	(T/A)	6	8	11	1	12	4	1.2986
chr20	47046594	(A/N)	13	14	25	1	28	0	1.0972
chr20	47047346	(A/G)	15	15	30	0	28	2	2.069
chr20	47050530	(G/A)	13	10	26	0	19	1	1.3289
chr20	47054709	(G/A)	15	14	30	0	27	1	1.0902
chr20	47082969	(C/G)	10	6	16	4	9	3	0.1097
chr20	47094157	(G/C)	15	15	29	1	30	0	1.0169
chr20	47101638	(C/N)	15	15	26	4	28	2	0.7407
chr20	47101709	(T/G)	15	15	26	4	27	3	0.1617
chr20	47105678	(A/T)	15	15	28	2	27	3	0.2182
chr20	47106315	(G/A)	15	15	30	0	29	1	1.0169
chr20	47106697	(A/C)	15	15	30	0	29	1	1.0169
chr20	47106801	(A/G)	15	15	27	3	26	4	0.1617
chr20	47106849	(C/T)	15	15	30	0	29	1	1.0169
chr20	47107563	(C/A)	13	11	26	0	21	1	1.207
chr20	47107564	(C/A)	13	11	24	2	22	0	1.7659
chr20	47107893	(A/G)	15	15	26	4	27	3	0.1617
chr20	47125071	(A/G)	15	15	29	1	30	0	1.0169
chr20	47125096	(A/C)	15	15	28	2	25	5	1.4555
chr20	47125550	(G/C)	15	12	25	5	18	6	0.5708
chr20	47131561	(G/A)	15	15	27	3	30	0	3.1579
chr20	47131815	(C/T)	15	15	29	1	29	1	0
chr20	47131906	(A/G)	15	15	26	4	27	3	0.1617
chr20	47132136	(C/T)	15	15	26	4	27	3	0.1617
chr20	47132195	(T/C)	15	15	28	2	28	2	0
chr20	47132217	(A/C)	15	15	29	1	28	2	0.3509
chr20	47132654	(A/N)	15	14	18	12	24	4	4.7939
chr20	47132662	(G/T)	15	14	20	10	24	4	2.8695
chr20	47133015	(A/T)	15	15	30	0	29	1	1.0169
chr20	47133344	(T/C)	15	15	28	2	27	3	0.2182
chr20	47133656	(G/T)	15	15	27	3	27	3	0
chr20	47134688	(T/G)	13	11	21	5	16	6	0.4363
chr20	47159083	(T/C)	15	15	19	11	12	18	3.2703
chr20	47185066	(T/G)	2	2	3	1	4	0	1.1429
chr20	47187362	(A/G)	12	11	24	0	21	1	1.1152
chr20	47187370	(G/C)	11	10	21	1	17	3	1.3288
chr20	47188980	(A/G)	15	14	26	4	24	4	0.011
chr20	47189792	(C/T)	8	5	10	6	8	2	0.8847
chr20	47192684	(G/A)	14	14	27	1	24	4	1.9765
chr20	47197247	(T/C)	6	6	12	0	11	1	1.0435
chr20	47203156	(C/A)	15	15	29	1	30	0	1.0169
chr20	47220089	(T/C)	6	5	12	0	9	1	1.2571
chr20	47241069	(G/A)	9	9	18	0	17	1	1.0286
chr20	47241313	(A/G)	10	1	19	1	2	0	0.1048
chr20	47241314	(A/G)	8	2	15	1	4	0	0.2632
chr20	47242300	(C/A)	15	15	30	0	29	1	1.0169
chr20	47242366	(G/T)	7	10	13	1	20	0	1.4719
chr20	47242367	(G/C)	8	10	15	1	20	0	1.2857
chr20	47250719	(A/G)	14	15	23	5	21	9	1.1662
chr20	47251153	(C/T)	14	11	18	10	11	11	1.0321
chr20	47251253	(A/C)	8	4	16	0	7	1	2.087
chr20	47251275	(T/C)	4	3	8	0	5	1	1.4359
chr20	47259177	(C/T)	15	15	30	0	28	2	2.069
chr20	47259250	(A/T)	15	15	29	1	29	1	0
chr20	47268667	(G/A)	15	15	30	0	29	1	1.0169
chr20	47277734	(G/A)	15	12	26	4	20	4	0.1174
chr20	47308684	(C/T)	15	14	26	4	23	5	0.2261
chr20	47309743	(A/C)	24	24	47	1	45	3	1.0435
chr20	47313510	(T/G)	22	24	27	17	42	6	8.3636
chr20	47313531	(A/G)	28	26	31	25	43	9	9.34
chr20	47313585	(G/N)	17	23	32	2	45	1	0.7449
chr20	47313662	(T/C)	24	25	27	21	41	9	7.6447
chr20	47314269	(T/G)	19	15	37	1	30	0	0.8013
chr20	47314348	(C/T)	18	19	20	16	23	15	0.1876
chr20	47316662	(A/T)	8	7	16	0	13	1	1.1823
chr20	47316668	(C/A)	13	9	26	0	17	1	1.478
chr20	47316888	(G/N)	30	26	58	2	52	0	1.7648
chr20	47316889	(T/G)	30	26	43	17	29	23	3.0664
chr20	47339967	(C/T)	15	15	12	18	19	11	3.2703
chr20	47340801	(T/C)	15	15	30	0	29	1	1.0169
chr20	47340851	(G/A)	4	4	7	1	8	0	1.0667
chr20	47341023	(A/C)	14	15	28	0	29	1	0.9497
chr20	47341185	(A/N)	14	15	19	9	27	3	4.3275
chr20	47341186	(G/N)	15	15	20	10	27	3	4.8118
chr20	47341187	(T/N)	15	15	22	8	27	3	2.7829
chr20	47341821	(T/A)	15	15	29	1	30	0	1.0169
chr20	47344384	(G/N)	15	15	22	8	28	2	4.32
chr20	47344385	(T/N)	15	15	22	8	28	2	4.32
chr20	47344386	(A/N)	15	15	20	10	28	2	6.6667
chr20	47345456	(G/A)	1	2	1	1	4	0	2.4
chr20	47348359	(A/G)	15	14	29	1	28	0	0.9497
chr20	47348418	(T/G)	15	15	30	0	28	2	2.069
chr20	47368655	(T/A)	13	10	17	9	15	5	0.4936
chr20	47368661	(C/G)	15	12	28	2	24	0	1.6615
chr20	47368666	(G/A)	15	15	30	0	29	1	1.0169
chr20	47391786	(A/G)	15	15	30	0	29	1	1.0169
chr20	47392065	(C/N)	15	15	30	0	29	1	1.0169
chr20	47394316	(G/A)	15	15	30	0	29	1	1.0169
chr20	47406561	(A/G)	15	15	30	0	29	1	1.0169
chr20	47408803	(A/C)	11	8	21	1	16	0	0.7469
chr20	47411346	(T/G)	12	12	23	1	22	2	0.3556
chr20	47413003	(T/C)	15	15	30	0	29	1	1.0169
chr20	47413187	(G/A)	15	15	12	18	19	11	3.2703
chr20	47413406	(C/T)	14	14	28	0	27	1	1.0182
chr20	47430400	(T/C)	15	15	28	2	28	2	0
chr20	47469782	(G/A)	1	1	2	0	1	1	1.3333
chr20	47474807	(A/G)	15	15	29	1	30	0	1.0169
chr20	47477869	(C/T)	15	15	30	0	28	2	2.069
chr20	47477899	(T/N)	15	15	29	1	28	2	0.3509
chr20	47478538	(A/C)	15	15	30	0	29	1	1.0169
chr20	47479183	(T/A)	25	18	49	1	36	0	0.7285
chr20	47479543	(A/N)	30	28	60	0	54	2	2.1805
chr20	47479544	(G/N)	30	28	60	0	54	2	2.1805
chr20	47480836	(G/A)	30	29	60	0	55	3	3.1844
chr20	47481580	(C/T)	30	30	59	1	58	2	0.3419
chr20	47482251	(A/N)	28	25	54	2	49	1	0.2372
chr20	47482252	(G/N)	28	24	54	2	47	1	0.2043
chr20	47482253	(A/N)	28	22	53	3	43	1	0.6105
chr20	47482254	(G/N)	26	21	48	4	41	1	1.3015
chr20	47482255	(G/N)	24	21	44	4	41	1	1.5126
chr20	47482256	(A/N)	22	20	40	4	39	1	1.6259
chr20	47482257	(G/N)	19	18	36	2	34	2	0.0031
chr20	47482258	(A/C)	17	18	33	1	33	3	0.9436
chr20	47482259	(C/T)	21	19	41	1	35	3	1.2769
chr20	47482260	(T/N)	23	23	44	2	43	3	0.2115
chr20	47482261	(G/A)	26	24	51	1	46	2	0.4318
chr20	47482262	(T/N)	26	27	49	3	52	2	0.2515
chr20	47482263	(G/N)	28	28	55	1	53	3	1.037
chr20	47482509	(N/T)	30	30	41	19	38	22	0.3334
chr20	47482602	(G/T)	30	33	60	0	64	2	1.8475
chr20	47482907	(A/T)	30	33	60	0	64	2	1.8475
chr20	47483617	(C/T)	14	14	24	4	23	5	0.1324
chr20	47486268	(A/G)	6	6	10	2	11	1	0.381
chr20	47502383	(T/G)	26	22	52	0	43	1	1.1943
chr20	47505546	(T/C)	18	19	35	1	37	1	0.0015
chr20	47505732	(C/T)	12	9	22	2	15	3	0.6811
chr20	47513673	(T/C)	9	5	17	1	10	0	0.5761
chr20	47563928	(C/T)	15	15	25	5	26	4	0.1307
chr20	47600585	(A/T)	15	15	29	1	30	0	1.0169
chr20	47629323	(C/G)	1	2	2	0	3	1	0.6
chr20	47629427	(A/G)	14	15	27	1	29	1	0.0025
chr20	47632323	(C/A)	15	15	29	1	30	0	1.0169
chr20	47632621	(T/C)	3	1	6	0	1	1	3.4286
chr20	47632843	(A/G)	15	14	30	0	27	1	1.0902
chr20	47636037	(C/G)	30	28	22	38	36	20	8.8381
chr20	47636067	(C/T)	30	30	60	0	57	3	3.0769
chr20	47636121	(G/A)	30	27	30	30	37	17	4.0224
chr20	47636184	(G/A)	30	29	46	14	26	32	12.5687
chr20	47636232	(G/A)	30	28	22	38	36	20	8.8381
chr20	47638548	(G/A)	18	12	36	0	23	1	1.5254
chr20	47638850	(A/C)	26	23	50	2	43	3	0.3609
chr20	47638943	(A/N)	8	12	15	1	24	0	1.5385
chr20	47638944	(A/N)	8	12	15	1	24	0	1.5385
chr20	47638947	(T/C)	8	10	16	0	19	1	0.8229
chr20	47639461	(C/T)	29	27	57	1	51	3	1.192
chr20	47639578	(C/T)	27	23	52	2	44	2	0.0268
chr20	47639708	(C/T)	30	27	60	0	51	3	3.4234
chr20	47639815	(C/T)	9	9	17	1	18	0	1.0286
chr20	47640530	(G/A)	13	11	26	0	19	3	3.7818
chr20	47654504	(G/A)	11	11	22	0	21	1	1.0233
chr20	47655069	(C/G)	15	12	26	4	18	6	1.2027
chr20	47655133	(A/N)	4	6	7	1	10	2	0.0654
chr20	47655406	(C/A)	15	15	20	10	25	5	2.2222
chr20	47655509	(A/G)	15	15	25	5	17	13	5.0794
chr20	47655585	(A/N)	9	11	17	1	21	1	0.0213
chr20	47655586	(A/G)	6	8	7	5	12	4	0.8733
chr20	47655588	(A/N)	5	8	9	1	16	0	1.664
chr20	47655661	(T/C)	15	15	30	0	25	5	5.4545
chr20	47656390	(G/A)	15	15	25	5	17	13	5.0794
chr20	47665665	(C/G)	1	2	2	0	3	1	0.6
chr20	47665799	(A/G)	4	1	4	4	1	1	0
chr20	47666157	(C/T)	6	9	4	8	9	9	0.8145
chr20	47666982	(A/N)	2	5	4	0	9	1	0.4308
chr20	47666983	(C/N)	2	6	4	0	11	1	0.3556
chr20	47666984	(A/N)	2	6	4	0	11	1	0.3556
chr20	47666985	(A/N)	2	6	4	0	11	1	0.3556
chr20	47666986	(C/N)	3	6	6	0	11	1	0.5294
chr20	47666987	(A/N)	3	7	6	0	13	1	0.4511
chr20	47666988	(A/G)	4	7	8	0	12	2	1.2571
chr20	47666989	(A/N)	4	7	8	0	13	1	0.5986
chr20	47666990	(A/N)	4	7	8	0	13	1	0.5986
chr20	47666991	(A/N)	4	8	8	0	15	1	0.5217
chr20	47667118	(T/A)	14	15	17	11	13	17	1.7522
chr20	47667360	(T/A)	15	15	29	1	29	1	0
chr20	47667738	(G/A)	4	2	8	0	3	1	2.1818
chr20	47667772	(T/C)	15	15	25	5	17	13	5.0794
chr20	47667869	(A/G)	5	6	4	6	9	3	2.7641
chr20	47667994	(T/C)	6	5	12	0	9	1	1.2571
chr20	47668019	(T/C)	8	7	16	0	13	1	1.1823
chr20	47668153	(G/N)	15	15	29	1	30	0	1.0169
chr20	47668556	(G/A)	15	15	29	1	30	0	1.0169
chr20	47669724	(T/G)	15	15	29	1	30	0	1.0169
chr20	47669791	(A/G)	9	11	16	2	22	0	2.5731
chr20	47678925	(G/C)	15	13	25	5	18	8	1.5541
chr20	47680311	(G/N)	15	13	29	1	26	0	0.8824
chr20	47680339	(T/C)	15	15	22	8	24	6	0.3727
chr20	47682758	(G/N)	15	15	26	4	23	7	1.0019
chr20	47682793	(G/A)	15	15	26	4	23	7	1.0019
chr20	47682855	(G/A)	15	15	25	5	17	13	5.0794
chr20	47695256	(A/G)	13	11	25	1	22	0	0.8642
chr20	47695367	(G/A)	10	13	19	1	26	0	1.3289
chr20	47695382	(T/C)	15	15	28	2	30	0	2.069
chr20	47695423	(A/G)	15	15	21	9	10	20	8.0756
chr20	47714102	(G/A)	30	31	50	10	48	14	0.6749
chr20	47714230	(G/C)	29	32	57	1	52	12	9.2644
chr20	47714235	(T/C)	29	33	56	2	54	12	6.6909
chr20	47714335	(G/T)	30	29	26	34	41	17	8.9936
chr20	47714336	(G/T)	30	29	30	30	41	17	5.2676
chr20	47714388	(G/A)	29	29	20	38	44	14	20.0769
chr20	47716651	(G/A)	24	21	48	0	41	1	1.1557
chr20	47716669	(G/A)	3	7	3	3	12	2	2.8571
chr20	47739916	(T/C)	15	16	30	0	31	1	0.9529
chr20	47740705	(T/C)	25	22	50	0	43	1	1.1486
chr20	47749164	(A/N)	11	6	21	1	12	0	0.562
chr20	47749513	(C/G)	13	12	26	0	23	1	1.1054
chr20	47749595	(G/T)	3	2	6	0	2	2	3.75
chr20	47750787	(A/C)	15	15	29	1	30	0	1.0169
chr20	47754055	(G/A)	15	15	22	8	12	18	6.7873
chr20	47756893	(A/G)	15	15	22	8	11	19	8.1481
chr20	47758857	(C/T)	7	13	8	6	18	8	0.5845
chr20	47759108	(A/G)	15	15	22	8	12	18	6.7873
chr20	47759174	(T/C)	13	10	24	2	20	0	1.6084
chr20	47760593	(A/G)	14	13	27	1	26	0	0.9461
chr20	47760621	(T/A)	14	14	28	0	27	1	1.0182
chr20	47760830	(A/G)	15	15	21	9	10	20	8.0756
chr20	47774772	(T/G)	8	6	15	1	12	0	0.7778
chr20	47775024	(A/G)	15	14	21	9	23	5	1.1662
chr20	47779118	(C/T)	15	15	30	0	29	1	1.0169
chr20	47786662	(A/C)	1	4	2	0	5	3	1.0714
chr20	47787278	(G/A)	13	11	23	3	18	4	0.4222
chr20	47789053	(C/T)	3	1	4	2	2	0	0.8889
chr20	47793877	(T/N)	14	11	25	3	14	8	4.7233
chr20	47794161	(G/A)	12	12	17	7	20	4	1.0614
chr20	47794162	(A/G)	12	10	22	2	20	0	1.746
chr20	47794560	(A/T)	9	10	18	0	19	1	0.9243
chr20	47795297	(T/C)	15	15	26	4	18	12	5.4545
chr20	47795326	(G/A)	15	15	9	21	20	10	8.0756
chr20	47798137	(A/C)	14	15	27	1	30	0	1.0902
chr20	47800066	(A/G)	14	15	22	6	14	16	6.2617
chr20	47801598	(C/T)	15	15	26	4	17	13	6.6484
chr20	47801823	(A/N)	14	13	23	5	21	5	0.0169
chr20	47804216	(T/C)	3	3	4	2	6	0	2.4
chr20	47804846	(T/C)	1	1	2	0	1	1	1.3333
chr20	47807949	(T/C)	10	13	19	1	26	0	1.3289
chr20	47807989	(T/C)	15	14	29	1	27	1	0.0025
chr20	47821426	(C/N)	12	11	23	1	22	0	0.937
chr20	47821427	(T/N)	12	11	23	1	22	0	0.937
chr20	47823357	(C/T)	2	5	3	1	10	0	2.6923
chr20	47823363	(G/A)	8	7	16	0	13	1	1.1823
chr20	47823365	(T/A)	17	14	24	10	19	9	0.0539
chr20	47825839	(C/A)	5	4	10	0	7	1	1.3235
chr20	47825928	(G/C)	26	23	52	0	45	1	1.1421
chr20	47827885	(T/A)	15	15	30	0	29	1	1.0169
chr20	47828072	(C/T)	15	14	29	1	28	0	0.9497
chr20	47841600	(A/G)	4	4	6	2	4	4	1.0667
chr20	47843556	(G/C)	15	15	9	21	20	10	8.0756
chr20	47850928	(A/C)	5	3	10	0	5	1	1.7778
chr20	47850929	(A/G)	3	3	6	0	4	2	2.4
chr20	47856271	(G/A)	6	4	10	2	8	0	1.4815
chr20	47872268	(C/T)	4	1	7	1	2	0	0.2778
chr20	47873493	(G/T)	15	15	29	1	30	0	1.0169
chr20	47890114	(T/C)	3	1	6	0	0	2	8
chr20	47891821	(C/T)	8	5	14	2	9	1	0.0377
chr20	47891822	(G/T)	9	5	18	0	9	1	1.8667
chr20	47894792	(T/C)	14	10	28	0	18	2	2.9217
chr20	47897106	(T/C)	6	5	10	2	9	1	0.2058
chr20	47899650	(C/A)	14	13	24	4	21	5	0.2374
chr20	47904377	(T/A)	6	7	12	0	13	1	0.8914
chr20	47905277	(A/C)	5	8	10	0	15	1	0.65
chr20	47906088	(C/T)	11	7	21	1	9	5	5.9844
chr20	47909888	(T/C)	9	8	9	9	10	6	0.5368
chr20	47960843	(T/C)	8	10	15	1	20	0	1.2857
chr20	47968442	(G/T)	14	14	24	4	23	5	0.1324
chr20	47970548	(T/C)	11	9	21	1	14	4	2.8283
chr20	47981649	(A/G)	15	15	29	1	29	1	0
chr20	47985250	(C/T)	15	15	25	5	15	15	7.5
chr20	47985878	(A/G)	14	13	24	4	18	8	2.1193
chr20	47986066	(G/T)	14	9	24	4	17	1	0.8619
chr20	47986090	(G/T)	14	12	24	4	15	9	3.7143
chr20	47986237	(G/T)	15	14	25	5	15	13	5.9937
chr20	47992482	(G/A)	15	15	30	0	29	1	1.0169
chr20	47993586	(G/C)	11	15	12	10	21	9	1.3074
chr20	47994117	(C/T)	1	1	1	1	2	0	1.3333
chr20	48019998	(A/G)	15	15	27	3	28	2	0.2182
chr20	48020147	(T/G)	15	15	28	2	29	1	0.3509
chr20	48022251	(C/T)	11	8	19	3	11	5	1.7291
chr20	48025435	(A/G)	12	6	22	2	7	5	5.6749
chr20	48025495	(A/G)	11	5	18	4	7	3	0.5619
chr20	48029941	(C/T)	1	2	2	0	3	1	0.6
chr20	48037869	(G/T)	12	8	23	1	13	3	2.2685
chr20	48038607	(C/T)	15	14	25	5	17	11	3.7093
chr20	48038642	(T/C)	15	15	30	0	29	1	1.0169
chr20	48041605	(A/G)	10	7	19	1	14	0	0.7212
chr20	48041735	(G/N)	15	15	29	1	28	2	0.3509
chr20	48042420	(T/G)	15	15	29	1	28	2	0.3509
chr20	48055535	(G/A)	14	8	26	2	16	0	1.1973
chr20	48058922	(C/T)	10	6	16	4	12	0	2.7429
chr20	48061510	(C/T)	15	15	29	1	28	2	0.3509
chr20	48062415	(A/T)	3	3	6	0	4	2	2.4
chr20	48069267	(T/C)	15	15	29	1	29	1	0
chr20	48069870	(G/A)	13	9	26	0	17	1	1.478
chr20	48071192	(G/A)	30	34	22	38	50	18	17.6005
chr20	48071229	(A/T)	30	29	57	3	58	0	2.9757
chr20	48071344	(T/G)	12	14	21	3	18	10	3.7143
chr20	48071467	(A/N)	18	18	35	1	36	0	1.0141
chr20	48071469	(A/N)	15	17	29	1	34	0	1.1513
chr20	48071483	(G/A)	11	16	22	0	31	1	0.7005
chr20	48071484	(A/N)	10	19	18	2	28	10	2.1258
chr20	48071485	(A/N)	10	20	20	0	39	1	0.5085
chr20	48071667	(G/A)	26	22	52	0	43	1	1.1943
chr20	48071814	(C/T)	5	8	8	2	16	0	3.4667
chr20	48071855	(A/G)	26	22	52	0	43	1	1.1943
chr20	48072121	(G/A)	29	29	52	6	46	12	2.3673
chr20	48072248	(A/N)	30	28	57	3	51	5	0.6962
chr20	48072333	(G/T)	30	32	55	5	51	13	3.5812
chr20	48072503	(G/C)	27	27	24	30	35	19	4.5202
chr20	48072531	(A/N)	15	23	29	1	45	1	0.0953
chr20	48072615	(C/G)	30	31	56	4	53	9	1.9734
chr20	48072698	(G/A)	8	6	16	0	11	1	1.3827
chr20	48074132	(T/N)	22	23	43	1	46	0	1.0572
chr20	48074133	(G/C)	21	22	41	1	42	2	0.299
chr20	48074134	(G/C)	21	22	39	3	43	1	1.1492
chr20	48074135	(G/N)	20	20	39	1	40	0	1.0127
chr20	48074136	(A/N)	21	20	41	1	40	0	0.9641
chr20	48074138	(G/N)	25	21	49	1	42	0	0.8492
chr20	48074139	(A/N)	25	21	49	1	42	0	0.8492
chr20	48074206	(A/C)	26	22	49	3	44	0	2.6203
chr20	48074432	(T/A)	30	27	59	1	51	3	1.2695
chr20	48074541	(A/G)	9	9	17	1	18	0	1.0286
chr20	48074819	(T/G)	30	30	57	3	59	1	1.0345
chr20	48075631	(T/A)	6	1	11	1	2	0	0.1795
chr20	48075738	(G/A)	15	15	30	0	29	1	1.0169
chr20	48075772	(G/C)	6	2	11	1	4	0	0.3556
chr20	48075836	(A/G)	14	14	28	0	27	1	1.0182
chr20	48076325	(A/G)	15	15	26	4	24	6	0.48
chr20	48076940	(T/N)	3	4	6	0	7	1	0.8077
chr20	48076965	(C/G)	15	15	30	0	27	3	3.1579
chr20	48077207	(C/G)	15	15	29	1	30	0	1.0169
chr20	48077227	(T/C)	12	10	21	3	15	5	1.1458
chr20	48077300	(G/T)	6	5	12	0	9	1	1.2571
chr20	48077368	(T/G)	15	15	30	0	29	1	1.0169
chr20	48077979	(G/C)	15	11	27	3	19	3	0.1644
chr20	48078515	(G/A)	12	8	24	0	15	1	1.5385
chr20	48078663	(C/T)	15	15	29	1	27	3	1.0714
chr20	48078829	(C/T)	15	15	29	1	28	2	0.3509
chr20	48078899	(G/A)	15	15	29	1	28	2	0.3509
chr20	48079113	(C/T)	15	15	30	0	29	1	1.0169
chr20	48080721	(A/G)	15	14	29	1	25	3	1.2288
chr20	48080783	(C/T)	9	6	15	3	12	0	2.2222
chr20	48108598	(A/G)	14	11	28	0	21	1	1.2987
chr20	48110983	(C/A)	8	3	15	1	6	0	0.3929
chr20	48110992	(A/C)	10	10	19	1	19	1	0
chr20	48111025	(C/T)	10	7	20	0	13	1	1.4719
chr20	48114861	(C/T)	7	12	9	5	21	3	2.867
chr20	48115033	(G/T)	14	14	12	16	18	10	2.5846
chr20	48116016	(C/G)	12	8	23	1	13	3	2.2685
chr20	48117703	(T/C)	14	15	27	1	30	0	1.0902
chr20	48117728	(G/C)	5	7	10	0	11	3	2.449
chr20	48120081	(G/A)	5	4	10	0	7	1	1.3235
chr20	48120195	(T/C)	3	4	3	3	7	1	2.3625
chr20	48121569	(T/C)	11	10	21	1	19	1	0.0048
chr20	48121574	(G/T)	12	10	23	1	20	0	0.8527
chr20	48122114	(G/A)	3	4	6	0	7	1	0.8077
chr20	48123425	(C/T)	8	5	16	0	9	1	1.664
chr20	48123460	(A/G)	12	5	23	1	10	0	0.4293
chr20	48123514	(A/G)	12	7	23	1	14	0	0.5991
chr20	48124319	(A/G)	13	7	24	2	13	1	0.004
chr20	48130277	(G/A)	15	15	10	20	19	11	5.406
chr20	48130393	(N/G)	6	5	7	5	5	5	0.1528
chr20	48148615	(C/T)	15	15	23	7	12	18	8.2971
chr20	48148694	(A/G)	15	15	29	1	27	3	1.0714
chr20	48148918	(A/G)	15	15	24	6	15	15	5.9341
chr20	48149041	(A/G)	11	12	21	1	22	2	0.2701
chr20	48149082	(C/T)	5	4	5	5	8	0	5.5385
chr20	48149374	(G/A)	5	6	9	1	12	0	1.2571
chr20	48155127	(T/N)	15	12	29	1	22	2	0.6353
chr20	48160008	(G/A)	7	4	13	1	8	0	0.5986
chr20	48160143	(G/A)	8	4	15	1	7	1	0.2727
chr20	48161005	(C/T)	15	15	30	0	29	1	1.0169
chr20	48162500	(A/G)	13	9	24	2	16	2	0.1504
chr20	48162531	(T/C)	13	11	26	0	21	1	1.207
chr20	48162581	(C/T)	15	15	30	0	29	1	1.0169
chr20	48164327	(N/C)	6	8	12	0	8	8	8.4
chr20	48164376	(T/G)	15	15	30	0	29	1	1.0169
chr20	48191301	(G/A)	15	15	22	8	14	16	4.4444
chr20	48201662	(G/A)	15	15	30	0	28	2	2.069
chr20	48208830	(T/N)	15	15	26	4	27	3	0.1617
chr20	48209978	(C/G)	15	15	30	0	28	2	2.069
chr20	48211654	(G/A)	5	5	9	1	10	0	1.0526
chr20	48212198	(C/T)	15	15	30	0	28	2	2.069
chr20	48214447	(G/C)	15	15	26	4	25	5	0.1307
chr20	48217369	(G/A)	4	1	6	2	0	2	3.75
chr20	48218775	(C/T)	13	12	24	2	24	0	1.9231
chr20	48218937	(A/G)	12	8	21	3	16	0	2.1622
chr20	48218955	(T/C)	15	15	27	3	25	5	0.5769
chr20	48222594	(G/A)	15	15	29	1	30	0	1.0169
chr20	48223679	(T/C)	10	9	18	2	18	0	1.9
chr20	48225048	(C/G)	15	15	28	2	30	0	2.069
chr20	48226017	(A/G)	15	15	28	2	30	0	2.069
chr20	48226680	(C/T)	6	5	7	5	7	3	0.3208
chr20	48230752	(G/T)	14	12	27	1	24	0	0.8739
chr20	48230766	(T/A)	14	13	25	3	18	8	3.3428
chr20	48233261	(C/G)	6	5	11	1	10	0	0.873
chr20	48233630	(G/A)	8	1	16	0	1	1	8.4706
chr20	48242832	(T/N)	1	1	1	1	2	0	1.3333
chr20	48242841	(T/G)	7	7	14	0	13	1	1.037
chr20	48242880	(G/C)	15	15	30	0	29	1	1.0169
chr20	48243248	(C/A)	7	4	14	0	7	1	1.8333
chr20	48243386	(G/A)	12	12	7	17	18	6	10.1009
chr20	48243399	(G/N)	13	12	9	17	20	4	12.1595
chr20	48243673	(G/A)	15	15	28	2	29	1	0.3509
chr20	48243972	(G/T)	9	8	16	2	15	1	0.2488
chr20	48244574	(G/A)	1	1	1	1	2	0	1.3333
chr20	48245744	(C/N)	15	15	30	0	29	1	1.0169
chr20	48245869	(A/G)	14	12	28	0	23	1	1.1895
chr20	48249618	(A/G)	15	15	22	8	17	13	1.8315
chr20	48267659	(A/G)	12	15	14	10	14	16	0.7269
chr20	48271004	(A/G)	15	15	22	8	16	14	2.5837
chr20	48278132	(C/N)	15	15	30	0	29	1	1.0169
chr20	48278133	(A/N)	15	15	30	0	28	2	2.069
chr20	48278134	(A/C)	15	15	30	0	29	1	1.0169
chr20	48278368	(T/C)	15	15	30	0	28	2	2.069
chr20	48278450	(C/T)	8	3	13	3	6	0	1.3026
chr20	48278512	(A/G)	14	15	28	0	29	1	0.9497
chr20	48278867	(T/C)	15	15	28	2	29	1	0.3509
chr20	48278969	(T/C)	15	15	30	0	28	2	2.069
chr20	48283668	(C/T)	11	9	22	0	17	1	1.2536
chr20	48287815	(G/A)	14	14	28	0	27	1	1.0182
chr20	48289885	(T/A)	12	14	17	7	23	5	0.9312
chr20	48310164	(C/A)	15	12	26	4	18	6	1.2027
chr20	48313942	(C/T)	14	11	28	0	21	1	1.2987
chr20	48315281	(C/T)	11	7	21	1	13	1	0.11
chr20	48319108	(G/C)	14	8	24	4	10	6	3.1244
chr20	48319259	(C/A)	14	14	27	1	28	0	1.0182
chr20	48329591	(T/C)	15	15	21	9	10	20	8.0756
chr20	48351935	(A/T)	15	15	20	10	17	13	0.6345
chr20	48352761	(A/G)	15	15	21	9	14	16	3.36
chr20	48353198	(G/A)	5	6	10	0	7	5	5.3922
chr20	48355872	(G/C)	5	4	10	0	6	2	2.8125
chr20	48356140	(A/C)	15	15	30	0	29	1	1.0169
chr20	48356317	(G/A)	15	13	25	5	16	10	3.3738
chr20	48356686	(C/T)	9	10	17	1	20	0	1.1411
chr20	48356872	(C/T)	15	15	22	8	11	19	8.1481
chr20	48356975	(A/T)	8	5	8	8	7	3	1.0085
chr20	48357055	(C/T)	10	2	19	1	2	2	6.1714
chr20	48359873	(G/C)	15	14	11	19	19	9	5.6425
chr20	48363566	(G/A)	15	14	22	8	10	18	8.287
chr20	48369413	(G/A)	7	5	14	0	9	1	1.4609
chr20	48369503	(N/T)	27	21	34	20	19	23	3.0015
chr20	48369506	(T/A)	28	22	55	1	37	7	6.6779
chr20	48369507	(A/N)	29	22	56	2	43	1	0.1211
chr20	48369592	(G/C)	30	31	58	2	58	4	0.6341
chr20	48369729	(T/C)	30	30	58	2	56	4	0.7018
chr20	48369839	(C/T)	30	27	58	2	52	2	0.0115
chr20	48374363	(A/C)	30	29	56	4	54	4	0.0025
chr20	48374411	(T/C)	30	28	54	6	45	11	2.1534
chr20	48386658	(T/C)	13	14	24	2	27	1	0.4363
chr20	48386738	(G/A)	15	15	30	0	29	1	1.0169
chr20	48386752	(T/G)	15	15	29	1	30	0	1.0169
chr20	48387744	(G/A)	15	15	30	0	29	1	1.0169
chr20	48388088	(G/T)	15	15	11	19	20	10	5.406
chr20	48388160	(G/C)	12	15	15	9	19	11	0.004
chr20	48408626	(A/C)	26	25	34	18	30	20	0.3162
chr20	48411509	(C/T)	12	14	11	13	20	8	3.5165
chr20	48411598	(T/C)	30	34	43	17	36	32	4.7306
chr20	48413638	(C/A)	30	30	23	37	35	25	4.8053
chr20	48413740	(C/T)	30	32	47	13	38	26	5.1626
chr20	48414202	(C/T)	28	24	22	34	29	19	4.618
chr20	48417129	(G/A)	28	25	46	10	29	21	7.4408
chr20	48417235	(C/T)	8	12	16	0	23	1	0.6838
chr20	48420103	(G/N)	30	29	48	12	33	25	7.3135
chr20	48420209	(G/T)	30	28	60	0	54	2	2.1805
chr20	48426694	(G/T)	11	12	22	0	23	1	0.937
chr20	48426770	(C/T)	15	14	26	4	25	3	0.0936
chr20	48434504	(T/C)	4	4	6	2	7	1	0.4103
chr20	48434631	(G/T)	10	5	19	1	10	0	0.5172
chr20	48446549	(T/C)	12	5	22	2	9	1	0.0244
chr20	48446862	(C/T)	10	9	8	12	14	4	5.5465
chr20	48452836	(A/G)	15	15	20	10	13	17	3.2997
chr20	48452856	(A/G)	15	15	13	17	21	9	4.3439
chr20	48453016	(C/T)	15	15	11	19	20	10	5.406
chr20	48454576	(C/T)	3	6	5	1	11	1	0.2812
chr20	48455253	(G/A)	15	15	21	9	11	19	6.6964
chr20	48455340	(C/A)	15	15	29	1	30	0	1.0169
chr20	48457014	(C/T)	15	15	21	9	10	20	8.0756
chr20	48460944	(A/C)	15	15	27	3	28	2	0.2182
chr20	48466971	(C/T)	2	1	3	1	2	0	0.6
chr20	48467128	(C/T)	15	15	30	0	29	1	1.0169
chr20	48467278	(A/T)	11	9	22	0	17	1	1.2536
chr20	48467476	(C/T)	3	3	5	1	6	0	1.0909
chr20	48470101	(G/C)	3	4	4	2	8	0	3.1111
chr20	48470256	(T/N)	14	11	26	2	22	0	1.6369
chr20	48470257	(T/N)	14	8	27	1	16	0	0.5847
chr20	48470258	(T/N)	9	8	17	1	16	0	0.9158
chr20	48470259	(T/G)	7	6	13	1	9	3	1.5828
chr20	48470263	(G/N)	4	4	6	2	8	0	2.2857
chr20	48470264	(G/T)	7	10	13	1	20	0	1.4719
chr20	48471463	(G/A)	15	15	26	4	16	14	7.9365
chr20	48475268	(G/A)	15	15	27	3	28	2	0.2182
chr20	48476887	(N/A)	14	14	25	3	21	7	1.9478
chr20	48476949	(G/A)	14	15	23	5	26	4	0.2261
chr20	48476981	(T/C)	12	14	18	6	24	4	0.9551
chr20	48477088	(T/A)	14	13	25	3	22	4	0.2606
chr20	48477089	(A/T)	13	13	23	3	24	2	0.2213
chr20	48477090	(A/T)	13	12	26	0	22	2	2.2569
chr20	48477094	(A/N)	10	7	13	7	9	5	0.0018
chr20	48480964	(A/T)	15	12	28	2	23	1	0.1588
chr20	48481127	(C/G)	15	15	29	1	30	0	1.0169
chr20	48486367	(G/A)	13	10	26	0	19	1	1.3289
chr20	48486494	(T/C)	15	15	29	1	28	2	0.3509
chr20	48486531	(C/T)	15	15	30	0	29	1	1.0169
chr20	48490007	(G/C)	13	9	25	1	11	7	8.7802
chr20	48507456	(T/N)	25	25	50	0	48	2	2.0408
chr20	48507457	(G/N)	25	25	50	0	48	2	2.0408
chr20	48507458	(T/N)	25	25	50	0	48	2	2.0408
chr20	48507459	(G/N)	25	24	50	0	46	2	2.1267
chr20	48507460	(G/N)	25	25	50	0	48	2	2.0408
chr20	48507707	(G/T)	20	16	39	1	32	0	0.8113
chr20	48507709	(G/T)	18	13	36	0	25	1	1.4073
chr20	48507719	(G/C)	26	23	52	0	45	1	1.1421
chr20	48507825	(A/N)	10	14	20	0	27	1	0.7295
chr20	48513709	(C/A)	14	13	23	5	23	3	0.4265
chr20	48514916	(G/T)	4	1	6	2	1	1	0.4762
chr20	48515077	(C/A)	12	12	21	3	18	6	1.2308
chr20	48516113	(A/G)	10	10	20	0	19	1	1.0256
chr20	48516376	(C/T)	9	12	15	3	22	2	0.6811
chr20	48516455	(A/T)	14	14	19	9	21	7	0.35
chr20	48521700	(A/C)	11	13	20	2	23	3	0.0765
chr20	48522887	(A/T)	12	8	24	0	15	1	1.5385
chr20	48531605	(A/G)	14	9	28	0	17	1	1.5901
chr20	48540747	(T/A)	15	15	29	1	28	2	0.3509
chr20	48545417	(G/A)	15	15	26	4	18	12	5.4545
chr20	48545866	(T/C)	6	4	11	1	8	0	0.7018
chr20	48585494	(G/T)	1	1	2	0	1	1	1.3333
chr20	48589639	(C/T)	15	15	30	0	29	1	1.0169
chr20	48589761	(G/A)	15	15	11	19	20	10	5.406
chr20	48589869	(G/A)	15	15	30	0	29	1	1.0169
chr20	48594928	(G/A)	15	15	22	8	13	17	5.5543
chr20	48608652	(G/A)	15	15	25	5	16	14	6.2388
chr20	48611602	(G/C)	14	15	23	5	24	6	0.0433
chr20	48611709	(C/T)	15	15	25	5	16	14	6.2388
chr20	48617633	(C/T)	13	8	14	12	14	2	5.0481
chr20	48617634	(G/A)	13	10	21	5	11	9	3.5456
chr20	48619896	(G/T)	8	7	15	1	14	0	0.9052
chr20	48620005	(T/C)	15	15	27	3	26	4	0.1617
chr20	48621087	(G/C)	9	6	16	2	11	1	0.0617
chr20	48621155	(T/C)	14	14	24	4	17	11	4.4618
chr20	48637689	(A/G)	2	2	4	0	3	1	1.1429
chr20	48648743	(C/T)	15	15	30	0	29	1	1.0169
chr20	48657063	(T/N)	9	12	17	1	24	0	1.3659
chr20	48657064	(T/N)	9	12	17	1	24	0	1.3659
chr20	48657065	(T/N)	9	12	17	1	24	0	1.3659
chr20	48657066	(T/N)	9	12	17	1	24	0	1.3659
chr20	48657067	(T/C)	9	12	12	6	23	1	6.3
chr20	48657240	(A/G)	14	15	21	7	15	15	3.8447
chr20	48657721	(A/G)	2	1	3	1	1	1	0.375
chr20	48658360	(T/A)	15	15	29	1	29	1	0
chr20	48658392	(C/T)	15	15	23	7	16	14	3.5897
chr20	48658883	(C/G)	9	8	18	0	15	1	1.1591
chr20	48659442	(G/T)	8	7	16	0	13	1	1.1823
chr20	48662572	(C/T)	8	6	16	0	11	1	1.3827
chr20	48669474	(T/A)	15	15	28	2	29	1	0.3509
chr20	48672304	(G/T)	5	2	8	2	3	1	0.0424
chr20	48677931	(A/C)	15	15	30	0	29	1	1.0169
chr20	48678013	(C/T)	15	15	21	9	12	18	5.4545
chr20	48679819	(C/T)	14	15	8	20	18	12	5.7841
chr20	48684595	(T/C)	8	9	5	11	11	7	3.0317
chr20	48697543	(G/A)	15	15	28	2	23	7	3.268
chr20	48697613	(T/N)	15	11	27	3	18	4	0.7294
chr20	48697615	(T/A)	14	13	26	2	24	2	0.0059
chr20	48697616	(T/A)	14	13	26	2	22	4	0.9272
chr20	48704861	(A/G)	15	9	30	0	17	1	1.7021
chr20	48707303	(G/A)	15	15	25	5	16	14	6.2388
chr20	48707406	(A/C)	10	3	19	1	6	0	0.312
chr20	48717108	(T/C)	15	15	30	0	29	1	1.0169
chr20	48729703	(A/G)	15	13	29	1	26	0	0.8824
chr20	48733029	(G/A)	5	5	9	1	10	0	1.0526
chr20	48733305	(G/A)	5	3	10	0	5	1	1.7778
chr20	48740526	(T/C)	15	10	24	6	12	8	2.381
chr20	48740604	(T/G)	14	13	28	0	25	1	1.0972
chr20	48741466	(C/A)	6	8	12	0	15	1	0.7778
chr20	48741467	(T/C)	6	8	12	0	15	1	0.7778
chr20	48741480	(T/C)	4	4	5	3	7	1	1.3333
chr20	48741834	(G/A)	3	5	5	1	9	1	0.1524
chr20	48748044	(C/T)	12	8	24	0	15	1	1.5385
chr20	48754750	(T/C)	15	15	23	7	16	14	3.5897
chr20	48754974	(A/G)	15	15	25	5	19	11	3.0682
chr20	48759173	(T/C)	6	7	12	0	13	1	0.8914
chr20	48760622	(G/A)	8	4	15	1	6	2	1.7143
chr20	48761636	(C/T)	14	11	27	1	22	0	0.8017
chr20	48768726	(T/G)	15	15	25	5	17	13	5.0794
chr20	48770221	(G/A)	15	15	28	2	29	1	0.3509
chr20	48770316	(G/A)	14	14	24	4	21	7	1.0182
chr20	48774185	(A/T)	15	15	25	5	17	13	5.0794
chr20	48775281	(G/N)	2	1	4	0	1	1	2.4
chr20	48777743	(G/A)	15	13	25	5	21	5	0.0624
chr20	48777981	(T/C)	15	13	29	1	25	1	0.0106
chr20	48778341	(T/C)	15	14	30	0	26	2	2.2194
chr20	48781866	(A/T)	15	15	29	1	29	1	0
chr20	48781933	(G/C)	15	15	30	0	29	1	1.0169
chr20	48782004	(C/A)	8	7	11	5	10	4	0.0255
chr20	48783544	(G/T)	7	4	14	0	7	1	1.8333
chr20	48784290	(C/T)	15	15	30	0	29	1	1.0169
chr20	48795893	(A/G)	15	15	22	8	12	18	6.7873
chr20	48796099	(T/C)	15	15	21	9	12	18	5.4545
chr20	48796278	(G/A)	15	15	30	0	29	1	1.0169
chr20	48796297	(G/C)	15	15	22	8	12	18	6.7873
chr20	48796593	(T/G)	15	15	29	1	29	1	0
chr20	48796637	(G/A)	10	14	12	8	24	4	4.1143
chr20	48796652	(G/A)	15	14	10	20	21	7	10.1055
chr20	48796794	(G/A)	15	15	30	0	29	1	1.0169
chr20	48797013	(C/G)	8	12	9	7	19	5	2.4008
chr20	48797045	(A/G)	6	13	8	4	20	6	0.4454
chr20	48797166	(G/A)	13	14	8	18	18	10	6.0661
chr20	48797257	(T/C)	15	15	22	8	13	17	5.5543
chr20	48797395	(T/C)	15	15	22	8	13	17	5.5543
chr20	48799291	(C/G)	15	15	22	8	12	18	6.7873
chr20	48801506	(T/G)	8	8	16	0	15	1	1.0323
chr20	48801536	(T/C)	15	14	22	8	10	18	8.287
chr20	48801592	(T/G)	15	15	30	0	29	1	1.0169
chr20	48801742	(A/T)	15	15	30	0	29	1	1.0169
chr20	48802224	(A/G)	14	12	10	18	17	7	6.3849
chr20	48802467	(G/A)	15	15	30	0	29	1	1.0169
chr20	48802494	(A/G)	15	14	22	8	11	17	6.8458
chr20	48802570	(N/T)	15	15	22	8	12	18	6.7873
chr20	48802606	(C/A)	14	13	28	0	19	7	8.6612
chr20	48804130	(G/A)	14	13	8	20	21	5	14.7738
chr20	48806933	(T/G)	15	15	28	2	25	5	1.4555
chr20	48810139	(T/G)	15	15	30	0	29	1	1.0169
chr20	48810237	(G/A)	15	15	26	4	17	13	6.6484
chr20	48811857	(A/G)	10	10	10	10	18	2	7.619
chr20	48811995	(T/G)	15	14	30	0	27	1	1.0902
chr20	48833897	(A/N)	4	4	5	3	6	2	0.2909
chr20	48833898	(A/N)	3	2	4	2	3	1	0.0794
chr20	48839867	(A/G)	15	12	29	1	22	2	0.6353
chr20	48839875	(C/T)	12	12	7	17	17	7	8.3333
chr20	48839965	(C/T)	15	15	28	2	28	2	0
chr20	48842596	(T/C)	15	15	26	4	18	12	5.4545
chr20	48842638	(C/G)	15	15	21	9	13	17	4.3439
chr20	48842693	(A/G)	15	15	22	8	12	18	6.7873
chr20	48842829	(T/C)	15	15	22	8	11	19	8.1481
chr20	48842882	(A/G)	14	15	24	4	29	1	2.2054
chr20	48842883	(T/C)	14	15	27	1	29	1	0.0025
chr20	48842884	(A/N)	14	15	27	1	30	0	1.0902
chr20	48842885	(G/N)	13	15	25	1	30	0	1.1748
chr20	48842928	(C/G)	15	15	10	20	21	9	8.0756
chr20	48847061	(A/T)	13	5	19	7	8	2	0.1846
chr20	48847141	(G/A)	15	14	28	2	27	1	0.2829
chr20	48847216	(G/A)	12	4	21	3	6	2	0.7111
chr20	48847312	(G/A)	3	2	3	3	2	2	0
chr20	48847794	(G/T)	15	14	29	1	28	0	0.9497
chr20	48855056	(G/A)	13	13	23	3	24	2	0.2213
chr20	48855117	(A/G)	15	13	27	3	25	1	0.7953
chr20	48855184	(C/T)	6	2	8	4	2	2	0.3556
chr20	48855240	(T/C)	1	3	2	0	5	1	0.381
chr20	48855415	(G/A)	15	15	28	2	29	1	0.3509
chr20	48855434	(A/N)	15	15	24	6	13	17	8.5311
chr20	48855478	(G/T)	15	15	30	0	29	1	1.0169
chr20	48861372	(A/G)	15	15	28	2	29	1	0.3509
chr20	48861466	(T/G)	15	15	29	1	30	0	1.0169
chr20	48865206	(A/G)	15	15	28	2	29	1	0.3509
chr20	48865267	(G/A)	15	15	28	2	29	1	0.3509
chr20	48865390	(A/G)	15	15	28	2	29	1	0.3509
chr20	48879923	(G/A)	2	1	4	0	1	1	2.4
chr20	48880348	(C/T)	13	14	24	2	26	2	0.0059
chr20	48880414	(G/A)	15	15	26	4	27	3	0.1617
chr20	48880415	(G/A)	15	15	29	1	28	2	0.3509
chr20	48881939	(T/C)	14	15	26	2	28	2	0.0051
chr20	48881946	(A/G)	12	12	24	0	23	1	1.0213
chr20	48891377	(A/G)	15	15	28	2	20	10	6.6667
chr20	48904188	(C/T)	15	15	11	19	20	10	5.406
chr20	48904672	(C/T)	15	15	23	7	14	16	5.7109
chr20	48904894	(G/C)	7	8	8	6	12	4	1.0714
chr20	48904958	(T/A)	3	3	6	0	4	2	2.4
chr20	48910157	(A/G)	15	15	22	8	19	11	0.6932
chr20	48910257	(A/G)	15	15	22	8	16	14	2.5837
chr20	48910377	(C/T)	15	15	23	7	18	12	1.9255
chr20	48910448	(C/T)	15	15	21	9	19	11	0.3
chr20	48910836	(G/A)	15	15	22	8	15	15	3.4548
chr20	48910992	(T/N)	14	15	19	9	26	4	2.9465
chr20	48911106	(G/A)	15	15	23	7	18	12	1.9255
chr20	48911146	(A/G)	14	11	27	1	21	1	0.0304
chr20	48911161	(T/C)	14	11	25	3	20	2	0.0361
chr20	48911286	(C/T)	15	15	20	10	17	13	0.6345
chr20	48911351	(T/C)	15	15	28	2	29	1	0.3509
chr20	48911408	(T/C)	13	12	14	12	19	5	3.5656
chr20	48911722	(A/T)	15	15	20	10	17	13	0.6345
chr20	48911783	(G/A)	15	15	11	19	13	17	0.2778
chr20	48923651	(A/G)	15	15	28	2	29	1	0.3509
chr20	48923668	(N/T)	15	15	26	4	21	9	2.455
chr20	48923669	(N/G)	15	15	26	4	22	8	1.6667
chr20	48959847	(A/G)	3	2	5	1	4	0	0.7407
chr20	48959875	(A/G)	8	5	16	0	9	1	1.664
chr20	48959987	(G/A)	15	15	29	1	30	0	1.0169
chr20	48975864	(A/C)	13	12	25	1	24	0	0.9419
chr20	48975886	(A/G)	9	12	9	9	18	6	2.8
chr20	48975911	(C/T)	15	14	29	1	28	0	0.9497
chr20	48975915	(A/G)	15	14	28	2	28	0	1.9333
chr20	48976189	(G/C)	11	10	22	0	19	1	1.1268
chr20	48979170	(A/T)	15	13	29	1	26	0	0.8824
chr20	48979597	(T/C)	15	14	30	0	27	1	1.0902
chr20	48979888	(C/A)	12	11	24	0	21	1	1.1152
chr20	48979900	(G/T)	13	11	20	6	19	3	0.6971
chr20	48986722	(C/T)	15	15	11	19	22	8	8.1481
chr20	48987341	(C/T)	15	15	29	1	23	7	5.1923
chr20	48996485	(T/A)	15	15	30	0	29	1	1.0169
chr20	48998455	(C/T)	15	15	11	19	20	10	5.406
chr20	48999259	(A/G)	15	15	24	6	20	10	1.3636
chr20	49000225	(C/G)	15	15	28	2	29	1	0.3509
chr20	49001304	(G/A)	15	15	12	18	21	9	5.4545
chr20	49008919	(C/T)	18	22	35	1	44	0	1.2377
chr20	49010632	(G/N)	26	21	52	0	41	1	1.2514
chr20	49012423	(G/A)	16	17	17	15	26	8	3.9572
chr20	49018446	(G/A)	11	8	21	1	16	0	0.7469
chr20	49019261	(T/C)	30	29	45	15	25	33	12.434
chr20	49019379	(C/N)	5	6	10	0	11	1	0.873
chr20	49019380	(C/N)	4	6	8	0	11	1	0.7018
chr20	49019381	(C/N)	3	4	6	0	7	1	0.8077
chr20	49019382	(T/N)	2	6	4	0	11	1	0.3556
chr20	49019383	(A/N)	7	10	14	0	19	1	0.7212
chr20	49019384	(A/C)	11	11	21	1	21	1	0
chr20	49019385	(T/G)	11	13	22	0	25	1	0.8642
chr20	49019447	(G/C)	3	3	6	0	5	1	1.0909
chr20	49019514	(T/C)	13	13	25	1	26	0	1.0196
chr20	49019700	(G/A)	15	13	30	0	25	1	1.1748
chr20	49020410	(C/T)	28	26	45	11	35	17	2.3908
chr20	49022274	(A/G)	28	25	34	22	41	9	5.7839
chr20	49022481	(C/T)	17	14	31	3	18	10	6.7003
chr20	49022884	(C/G)	29	27	30	28	42	12	8.2677
chr20	49023225	(T/G)	30	32	60	0	61	3	2.8822
chr20	49023309	(T/C)	14	11	24	4	21	1	1.2987
chr20	49023361	(C/T)	15	15	11	19	20	10	5.406
chr20	49026973	(G/A)	5	4	10	0	7	1	1.3235
chr20	49030283	(T/A)	15	15	28	2	27	3	0.2182
chr20	49033876	(G/A)	3	3	5	1	4	2	0.4444
chr20	49033915	(C/T)	10	12	14	6	21	3	2.0533
chr20	49034047	(G/A)	10	10	19	1	19	1	0
chr20	49034050	(G/A)	4	6	8	0	8	4	3.3333
chr20	49035170	(G/A)	15	15	27	3	20	10	4.8118
chr20	49036736	(C/T)	15	15	29	1	28	2	0.3509
chr20	49036946	(A/G)	15	15	28	2	24	6	2.3077
chr20	49037250	(C/T)	15	15	27	3	23	7	1.92
chr20	49037560	(C/G)	5	6	9	1	8	4	1.691
chr20	49037728	(A/G)	14	11	28	0	21	1	1.2987
chr20	49037745	(G/A)	15	15	27	3	24	6	1.1765
chr20	49051857	(T/G)	13	8	26	0	15	1	1.6646
chr20	49051904	(T/C)	15	15	27	3	20	10	4.8118
chr20	49060103	(A/G)	15	15	29	1	23	7	5.1923
chr20	49063894	(C/A)	7	6	14	0	11	1	1.2133
chr20	49064535	(C/T)	6	4	12	0	7	1	1.5789
chr20	49066281	(A/T)	15	15	29	1	24	6	4.0431
chr20	49098838	(A/T)	3	3	6	0	5	1	1.0909
chr20	49098839	(C/T)	1	2	2	0	3	1	0.6
chr20	49106028	(T/G)	15	15	30	0	29	1	1.0169
chr20	49130318	(A/T)	15	15	29	1	30	0	1.0169
chr20	49158956	(T/A)	14	10	26	2	20	0	1.4907
chr20	49180786	(C/N)	15	14	29	1	28	0	0.9497
chr20	49180832	(A/G)	3	3	5	1	6	0	1.0909
chr20	49214474	(A/T)	15	15	27	3	28	2	0.2182
chr20	49214530	(C/G)	15	15	27	3	28	2	0.2182
chr20	49227464	(T/G)	12	12	23	1	24	0	1.0213
chr20	49239686	(C/T)	15	15	23	7	20	10	0.7387
chr20	49239750	(G/C)	12	9	23	1	17	1	0.0438
chr20	49239752	(T/A)	11	8	21	1	16	0	0.7469
chr20	49239847	(T/G)	4	4	7	1	6	2	0.4103
chr20	49246459	(G/C)	15	15	21	9	23	7	0.3409
chr20	49252448	(T/C)	15	15	27	3	23	7	1.92
chr20	49252787	(A/G)	15	15	29	1	26	4	1.9636
chr20	49252842	(G/C)	15	15	29	1	26	4	1.9636
chr20	49259994	(T/G)	12	11	20	4	12	10	4.493
chr20	49264714	(A/G)	15	15	24	6	15	15	5.9341
chr20	49264793	(C/A)	15	14	29	1	28	0	0.9497
chr20	49264863	(C/T)	9	7	18	0	13	1	1.3272
chr20	49265116	(A/G)	8	11	16	0	21	1	0.7469
chr20	49265325	(T/C)	6	5	7	5	6	4	0.0063
chr20	49274872	(C/T)	15	13	28	2	25	1	0.2185
chr20	49282605	(T/C)	15	15	29	1	28	2	0.3509
chr20	49282846	(A/G)	15	15	27	3	23	7	1.92
chr20	49283757	(T/C)	11	6	18	4	9	3	0.2208
chr20	49295365	(T/C)	15	15	29	1	23	7	5.1923
chr20	49295394	(C/T)	13	15	12	14	23	7	5.533
chr20	49296503	(G/A)	5	2	5	5	3	1	0.7292
chr20	49296989	(A/C)	15	15	29	1	30	0	1.0169
chr20	49300752	(A/C)	5	1	9	1	2	0	0.2182
chr20	49300870	(A/G)	14	11	28	0	21	1	1.2987
chr20	49300945	(G/T)	9	6	6	12	9	3	5
chr20	49300986	(T/G)	8	7	14	2	12	2	0.0206
chr20	49301016	(A/G)	9	6	12	6	8	4	0
chr20	49301197	(C/G)	14	9	21	7	12	6	0.3753
chr20	49301279	(C/T)	15	15	30	0	29	1	1.0169
chr20	49301477	(T/C)	14	15	21	7	25	5	0.6129
chr20	49312941	(A/N)	15	15	29	1	30	0	1.0169
chr20	49312971	(G/A)	14	15	28	0	29	1	0.9497
chr20	49312991	(T/C)	8	10	5	11	14	6	5.3554
chr20	49314430	(C/T)	15	15	24	6	14	16	7.177
chr20	49314466	(T/N)	4	5	7	1	9	1	0.0281
chr20	49314568	(G/A)	15	15	24	6	15	15	5.9341
chr20	49314818	(A/C)	15	15	24	6	15	15	5.9341
chr20	49314944	(C/T)	15	15	24	6	15	15	5.9341
chr20	49315039	(A/C)	15	15	30	0	29	1	1.0169
chr20	49315075	(T/G)	15	15	18	12	23	7	1.9255
chr20	49315319	(T/C)	5	4	6	4	7	1	1.6754
chr20	49315754	(T/G)	5	5	8	2	3	7	5.0505
chr20	49317715	(G/A)	15	14	28	2	19	9	6.1163
chr20	49317727	(C/T)	15	15	29	1	30	0	1.0169
chr20	49318725	(C/T)	12	7	23	1	5	9	16.4812
chr20	49321005	(A/T)	15	15	27	3	23	7	1.92
chr20	49321083	(C/G)	15	15	27	3	27	3	0
chr20	49321129	(A/G)	15	15	26	4	17	13	6.6484
chr20	49321332	(G/A)	15	15	27	3	23	7	1.92
chr20	49322484	(C/T)	15	15	23	7	25	5	0.4167
chr20	49322607	(C/G)	15	15	23	7	26	4	1.0019
chr20	49322987	(T/C)	4	2	7	1	4	0	0.5455
chr20	49323036	(A/G)	5	4	10	0	7	1	1.3235
chr20	49325064	(T/A)	15	15	23	7	26	4	1.0019
chr20	49325822	(A/G)	14	15	11	17	13	17	0.0978
chr20	49326529	(T/C)	6	2	10	2	3	1	0.1368
chr20	49326608	(C/T)	9	9	17	1	16	2	0.3636
chr20	49327488	(C/T)	7	7	14	0	13	1	1.037
chr20	49327489	(A/G)	7	8	14	0	15	1	0.9052
chr20	49327507	(G/N)	6	9	11	1	17	1	0.0893
chr20	49336343	(C/T)	15	15	23	7	26	4	1.0019
chr20	49336440	(T/A)	6	4	7	5	2	6	2.1549
chr20	49336632	(C/A)	3	1	5	1	2	0	0.381
chr20	49337340	(G/A)	11	8	22	0	15	1	1.4122
chr20	49337341	(A/C)	12	8	24	0	15	1	1.5385
chr20	49342398	(C/T)	5	6	5	5	7	5	0.1528
chr20	49343069	(C/T)	15	15	30	0	29	1	1.0169
chr20	49344469	(G/T)	15	15	29	1	30	0	1.0169
chr20	49348129	(A/G)	2	5	4	0	8	2	0.9333
chr20	49348244	(G/A)	15	15	11	19	19	11	4.2667
chr20	49350164	(A/N)	15	15	23	7	24	6	0.0982
chr20	49357643	(A/N)	28	25	55	1	44	6	4.4683
chr20	49357740	(A/G)	29	26	56	2	52	0	1.8263
chr20	49357754	(A/G)	25	22	48	2	44	0	1.7983
chr20	49357757	(T/C)	24	20	47	1	40	0	0.8429
chr20	49358774	(C/G)	30	33	50	10	48	18	2.0455
chr20	49358851	(G/A)	30	30	57	3	55	5	0.5357
chr20	49369025	(T/C)	30	26	59	1	50	2	0.5076
chr20	49373476	(G/C)	8	7	15	1	13	1	0.0096
chr20	49373532	(G/N)	25	20	50	0	39	1	1.264
chr20	49373557	(T/C)	11	7	21	1	13	1	0.11
chr20	49383971	(T/A)	15	15	29	1	30	0	1.0169
chr20	49408926	(C/G)	15	15	28	2	29	1	0.3509
chr20	49428143	(C/N)	15	15	30	0	29	1	1.0169
chr20	49428144	(C/N)	15	15	30	0	29	1	1.0169
chr20	49428145	(G/N)	15	15	30	0	29	1	1.0169
chr20	49428146	(C/N)	15	15	30	0	29	1	1.0169
chr20	49428147	(T/N)	15	15	30	0	29	1	1.0169
chr20	49428150	(G/A)	15	15	27	3	23	7	1.92
chr20	49428198	(T/G)	15	15	29	1	30	0	1.0169
chr20	49433039	(A/C)	15	14	30	0	27	1	1.0902
chr20	49433049	(T/C)	15	15	29	1	30	0	1.0169
chr20	49433285	(G/T)	15	15	27	3	24	6	1.1765
chr20	49433330	(A/N)	15	15	30	0	29	1	1.0169
chr20	49433363	(C/T)	15	15	27	3	23	7	1.92
chr20	49433876	(T/C)	15	14	28	2	27	1	0.2829
chr20	49433888	(A/T)	15	15	27	3	25	5	0.5769
chr20	49433927	(C/G)	15	15	25	5	20	10	2.2222
chr20	49433935	(T/C)	15	14	19	11	23	5	2.565
chr20	49433995	(C/T)	15	15	27	3	23	7	1.92
chr20	49435115	(C/T)	14	12	28	0	23	1	1.1895
chr20	49435116	(A/G)	14	12	28	0	23	1	1.1895
chr20	49467545	(A/G)	14	11	28	0	21	1	1.2987
chr20	49480538	(T/C)	11	11	9	13	13	9	1.4545
chr20	49480596	(A/G)	9	13	18	0	24	2	1.4505
chr20	49480628	(C/T)	15	15	28	2	29	1	0.3509
chr20	49480653	(C/T)	15	14	23	7	24	4	0.7714
chr20	49480947	(T/C)	15	15	16	14	23	7	3.5897
chr20	49481271	(T/C)	15	15	19	11	18	12	0.0705
chr20	49481298	(T/C)	15	14	29	1	27	1	0.0025
chr20	49489464	(G/A)	15	15	27	3	30	0	3.1579
chr20	49489548	(T/G)	15	15	30	0	29	1	1.0169
chr20	49489550	(C/T)	15	15	27	3	26	4	0.1617
chr20	49489735	(G/A)	15	14	27	3	22	6	1.443
chr20	49490208	(A/G)	15	15	10	20	18	12	4.2857
chr20	49490468	(C/A)	15	15	11	19	18	12	3.2703
chr20	49497651	(C/T)	15	15	29	1	29	1	0
chr20	49510919	(G/A)	14	15	18	10	25	5	2.7405
chr20	49510986	(T/C)	5	6	10	0	11	1	0.873
chr20	49511029	(G/A)	15	15	29	1	30	0	1.0169
chr20	49527716	(C/T)	15	15	21	9	25	5	1.4907
chr20	49527986	(C/T)	15	15	10	20	18	12	4.2857
chr20	49528307	(A/G)	15	15	19	11	21	9	0.3
chr20	49528453	(G/A)	4	2	5	3	2	2	0.1714
chr20	49528455	(G/A)	9	12	14	4	22	2	1.6204
chr20	49528456	(A/N)	12	15	22	2	29	1	0.6353
chr20	49532311	(G/A)	15	15	10	20	18	12	4.2857
chr20	49534909	(G/A)	15	15	11	19	18	12	3.2703
chr20	49535114	(C/T)	15	15	12	18	19	11	3.2703
chr20	49535339	(G/A)	7	9	13	1	17	1	0.0339
chr20	49535730	(C/T)	15	15	28	2	29	1	0.3509
chr20	49535906	(T/A)	15	15	30	0	27	3	3.1579
chr20	49544469	(C/A)	13	10	22	4	14	6	1.4193
chr20	49545477	(G/A)	12	9	9	15	15	3	8.8229
chr20	49546639	(T/C)	10	5	19	1	10	0	0.5172
chr20	49546692	(T/A)	6	4	11	1	7	1	0.0926
chr20	49548566	(G/A)	15	15	10	20	19	11	5.406
chr20	49560013	(G/A)	15	15	27	3	23	7	1.92
chr20	49560061	(T/C)	15	15	25	5	28	2	1.4555
chr20	49560106	(A/G)	15	15	27	3	23	7	1.92
chr20	49560199	(C/T)	15	15	27	3	22	8	2.7829
chr20	49560445	(A/G)	15	15	30	0	29	1	1.0169
chr20	49562565	(C/T)	15	15	30	0	29	1	1.0169
chr20	49562949	(G/A)	15	15	30	0	29	1	1.0169
chr20	49563126	(A/G)	15	15	27	3	22	8	2.7829
chr20	49563541	(T/C)	15	15	27	3	23	7	1.92
chr20	49563613	(G/A)	15	15	27	3	23	7	1.92
chr20	49563650	(A/G)	15	15	30	0	29	1	1.0169
chr20	49563820	(A/C)	15	15	30	0	29	1	1.0169
chr20	49563844	(A/C)	15	15	27	3	22	8	2.7829
chr20	49581194	(C/T)	15	15	28	2	23	7	3.268
chr20	49581678	(G/A)	14	11	28	0	21	1	1.2987
chr20	49581833	(G/C)	15	15	27	3	23	7	1.92
chr20	49582604	(T/A)	15	15	27	3	23	7	1.92
chr20	49613331	(A/C)	14	15	20	8	17	13	1.3664
chr20	49614224	(G/A)	15	15	20	10	24	6	1.3636
chr20	49614490	(T/G)	15	14	29	1	28	0	0.9497
chr20	49623067	(G/A)	15	15	29	1	30	0	1.0169
chr20	49623571	(T/C)	15	15	30	0	29	1	1.0169
chr20	49625657	(C/T)	15	15	11	19	19	11	4.2667
chr20	49628721	(G/A)	15	15	29	1	30	0	1.0169
chr20	49643859	(T/N)	15	15	29	1	30	0	1.0169
chr20	49643860	(G/N)	15	15	27	3	30	0	3.1579
chr20	49643861	(A/N)	14	15	25	3	30	0	3.3896
chr20	49643862	(A/N)	12	13	21	3	26	0	3.4574
chr20	49643863	(A/N)	10	13	17	3	26	0	4.1721
chr20	49643864	(A/N)	9	13	16	2	26	0	3.0265
chr20	49643865	(A/N)	8	13	14	2	26	0	3.4125
chr20	49643866	(A/N)	8	14	14	2	28	0	3.6667
chr20	49644518	(G/T)	15	15	18	12	22	8	1.2
chr20	49644521	(T/N)	10	10	20	0	19	1	1.0256
chr20	49644522	(A/G)	8	3	15	1	6	0	0.3929
chr20	49644523	(T/N)	6	1	12	0	1	1	6.4615
chr20	49644524	(T/N)	2	1	4	0	1	1	2.4
chr20	49648615	(A/T)	3	5	5	1	10	0	1.7778
chr20	49648616	(T/C)	3	5	5	1	9	1	0.1524
chr20	49648649	(C/A)	4	11	5	3	22	0	9.1667
chr20	49649676	(C/G)	11	10	8	14	13	7	3.4364
chr20	49649715	(A/T)	10	13	15	5	21	5	0.2212
chr20	49649823	(C/G)	4	3	7	1	5	1	0.0486
chr20	49649830	(C/G)	6	6	12	0	10	2	2.1818
chr20	49655753	(T/C)	15	15	13	17	20	10	3.2997
chr20	49655821	(T/C)	4	2	6	2	4	0	1.2
chr20	49659013	(G/A)	15	15	23	7	19	11	1.2698
chr20	49659095	(G/T)	15	14	30	0	27	1	1.0902
chr20	49661169	(G/A)	13	11	24	2	16	6	3.2895
chr20	49670355	(T/C)	15	15	25	5	27	3	0.5769
chr20	49676954	(G/A)	15	15	30	0	29	1	1.0169
chr20	49677980	(A/G)	1	1	1	1	2	0	1.3333
chr20	49678950	(A/G)	3	1	3	3	1	1	0
chr20	49681404	(T/G)	10	11	12	8	12	10	0.1273
chr20	49681405	(A/N)	7	5	12	2	10	0	1.5584
chr20	49681406	(C/N)	3	3	4	2	6	0	2.4
chr20	49681407	(T/N)	1	2	1	1	4	0	2.4
chr20	49681415	(G/A)	4	4	7	1	8	0	1.0667
chr20	49687024	(A/G)	13	14	20	6	19	9	0.5523
chr20	49687074	(C/T)	15	15	26	4	21	9	2.455
chr20	49689969	(A/T)	15	15	26	4	27	3	0.1617
chr20	49689977	(T/C)	6	10	8	4	14	6	0.0388
chr20	49689989	(C/T)	15	15	13	17	17	13	1.0667
chr20	49690014	(A/T)	15	15	27	3	27	3	0
chr20	49691940	(G/A)	15	15	26	4	21	9	2.455
chr20	49695453	(C/T)	10	11	8	12	14	8	2.3464
chr20	49695595	(G/A)	8	6	8	8	7	5	0.1915
chr20	49695707	(T/A)	8	8	11	5	8	8	1.166
chr20	49695798	(C/T)	15	15	26	4	20	10	3.354
chr20	49695986	(T/G)	8	9	16	0	17	1	0.9158
chr20	49696058	(C/T)	2	1	2	2	2	0	1.5
chr20	49696856	(G/A)	15	15	26	4	21	9	2.455
chr20	49696948	(C/A)	15	15	11	19	23	7	9.7738
chr20	49697029	(A/G)	15	15	22	8	15	15	3.4548
chr20	49697047	(G/N)	8	9	15	1	18	0	1.1591
chr20	49697048	(T/N)	10	9	19	1	18	0	0.9243
chr20	49698248	(G/A)	15	15	26	4	21	9	2.455
chr20	49702431	(G/A)	15	14	27	3	25	3	0.008
chr20	49712414	(C/T)	15	15	23	7	14	16	5.7109
chr20	49716526	(T/G)	15	15	18	12	12	18	2.4
chr20	49716761	(C/T)	15	14	22	8	18	10	0.5539
chr20	49718811	(T/G)	15	15	29	1	30	0	1.0169
chr20	49718812	(G/A)	15	15	29	1	30	0	1.0169
chr20	49722309	(G/A)	15	15	22	8	20	10	0.3175
chr20	49722976	(A/T)	15	15	29	1	30	0	1.0169
chr20	49723168	(N/A)	15	15	22	8	18	12	1.2
chr20	49723169	(N/T)	15	15	22	8	19	11	0.6932
chr20	49726240	(C/T)	15	15	21	9	20	10	0.077
chr20	49726685	(C/T)	7	8	9	5	6	10	2.1429
chr20	49728169	(C/T)	2	2	4	0	3	1	1.1429
chr20	49728320	(G/A)	15	14	30	0	27	1	1.0902
chr20	49728752	(T/C)	1	2	1	1	3	1	0.375
chr20	49731689	(C/A)	6	6	6	6	7	5	0.1678
chr20	49732016	(A/G)	15	15	20	10	19	11	0.0733
chr20	49732235	(T/C)	15	15	22	8	18	12	1.2
chr20	49732262	(G/A)	12	14	10	14	14	14	0.3611
chr20	49734657	(A/G)	15	15	22	8	19	11	0.6932
chr20	49742517	(C/T)	11	11	22	0	21	1	1.0233
chr20	49745332	(G/C)	15	15	29	1	30	0	1.0169
chr20	49748226	(G/C)	15	15	29	1	30	0	1.0169
chr20	49772417	(T/N)	1	1	1	1	2	0	1.3333
chr20	49774912	(A/G)	15	15	28	2	22	8	4.32
chr20	49774919	(G/C)	14	15	21	7	14	16	4.8586
chr20	49780813	(G/T)	9	7	14	4	11	3	0.0029
chr20	49785696	(T/C)	15	15	28	2	28	2	0
chr20	49787714	(C/A)	14	14	28	0	27	1	1.0182
chr20	49787762	(G/T)	9	5	18	0	9	1	1.8667
chr20	49791429	(T/A)	15	15	30	0	29	1	1.0169
chr20	49806479	(C/T)	14	15	26	2	29	1	0.4285
chr20	49806571	(C/T)	15	11	30	0	20	2	2.8364
chr20	49806572	(A/G)	14	11	28	0	21	1	1.2987
chr20	49807105	(G/T)	15	14	29	1	27	1	0.0025
chr20	49808888	(T/A)	11	11	17	5	8	14	7.5032
chr20	49812401	(G/A)	15	15	23	7	15	15	4.5933
chr20	49819367	(T/N)	14	12	23	5	20	4	0.0128
chr20	49831421	(C/T)	15	14	20	10	10	18	5.5567
chr20	49831593	(T/C)	18	25	24	12	43	7	4.5452
chr20	49831647	(A/G)	14	16	28	0	31	1	0.8898
chr20	49848300	(A/G)	8	8	15	1	16	0	1.0323
chr20	49892934	(T/C)	15	15	21	9	14	16	3.36
chr20	49900860	(T/A)	14	14	27	1	28	0	1.0182
chr20	49900861	(T/A)	14	14	28	0	27	1	1.0182
chr20	49918447	(C/G)	15	14	29	1	28	0	0.9497
chr20	49918825	(A/G)	15	15	27	3	29	1	1.0714
chr20	49930114	(T/C)	14	13	27	1	26	0	0.9461
chr20	49930134	(T/N)	5	5	9	1	10	0	1.0526
chr20	49950971	(T/A)	8	7	16	0	13	1	1.1823
chr20	49954323	(C/G)	3	3	4	2	4	2	0
chr20	49956409	(T/C)	15	12	26	4	23	1	1.3335
chr20	49956554	(T/C)	9	4	17	1	8	0	0.4622
chr20	49957500	(G/A)	15	15	30	0	29	1	1.0169
chr20	49957589	(C/T)	15	15	26	4	27	3	0.1617
chr20	49961225	(A/G)	14	15	28	0	29	1	0.9497
chr20	49964406	(C/T)	13	10	24	2	19	1	0.1344
chr20	49976189	(C/T)	12	14	21	3	25	3	0.0404
chr20	49976211	(C/G)	14	15	28	0	29	1	0.9497
chr20	49978337	(T/C)	6	8	10	2	16	0	2.8718
chr20	50009844	(G/A)	15	15	27	3	27	3	0
chr20	50017677	(G/A)	9	5	17	1	10	0	0.5761
chr20	50018227	(A/G)	6	4	10	2	6	2	0.2083
chr20	50018336	(C/A)	2	1	3	1	1	1	0.375
chr20	50021918	(C/T)	12	6	19	5	10	2	0.0887
chr20	50024733	(T/A)	8	11	15	1	22	0	1.4122
chr20	50024945	(C/T)	7	7	14	0	13	1	1.037
chr20	50025890	(T/C)	14	14	28	0	27	1	1.0182
chr20	50025976	(T/A)	11	9	16	6	12	6	0.1732
chr20	50025990	(G/T)	15	14	30	0	27	1	1.0902
chr20	50041120	(C/T)	15	15	20	10	13	17	3.2997
chr20	50042701	(A/T)	15	15	30	0	27	3	3.1579
chr20	50056141	(C/T)	12	12	22	2	18	6	2.4
chr20	50064220	(C/A)	15	15	24	6	15	15	5.9341
chr20	50064307	(A/G)	15	15	22	8	15	15	3.4548
chr20	50064324	(A/T)	12	9	23	1	18	0	0.7683
chr20	50064353	(A/G)	15	15	19	11	11	19	4.2667
chr20	50064415	(C/T)	15	15	19	11	11	19	4.2667
chr20	50064470	(G/A)	14	12	23	5	16	8	1.6508
chr20	50064537	(C/T)	15	15	19	11	12	18	3.2703
chr20	50064562	(T/C)	15	15	28	2	30	0	2.069
chr20	50066150	(C/T)	15	15	28	2	27	3	0.2182
chr20	50066261	(T/C)	15	15	24	6	16	14	4.8
chr20	50067150	(A/G)	15	15	22	8	14	16	4.4444
chr20	50067302	(G/C)	13	13	24	2	25	1	0.3537
chr20	50067676	(C/T)	14	13	22	6	14	12	3.7088
chr20	50068317	(T/C)	15	15	29	1	30	0	1.0169
chr20	50068615	(T/G)	15	15	29	1	30	0	1.0169
chr20	50068634	(N/G)	4	6	4	4	8	4	0.5556
chr20	50069539	(A/N)	5	5	7	3	8	2	0.2667
chr20	50069541	(A/T)	5	2	10	0	3	1	2.6923
chr20	50069568	(T/C)	15	15	28	2	30	0	2.069
chr20	50069677	(C/T)	15	15	29	1	29	1	0
chr20	50069852	(C/T)	15	15	29	1	30	0	1.0169
chr20	50069919	(T/C)	15	15	29	1	30	0	1.0169
chr20	50069987	(C/T)	6	7	10	2	14	0	2.5278
chr20	50070027	(G/A)	15	15	27	3	27	3	0
chr20	50074545	(A/C)	6	4	9	3	5	3	0.3571
chr20	50074578	(G/A)	9	8	17	1	12	4	2.5533
chr20	50074597	(A/G)	13	13	25	1	26	0	1.0196
chr20	50074601	(A/C)	14	14	27	1	28	0	1.0182
chr20	50079920	(C/T)	15	15	22	8	14	16	4.4444
chr20	50080202	(T/C)	15	15	22	8	14	16	4.4444
chr20	50080233	(G/A)	11	10	21	1	20	0	0.9313
chr20	50080335	(G/A)	14	15	22	6	14	16	6.2617
chr20	50101679	(T/C)	15	15	19	11	11	19	4.2667
chr20	50102723	(G/A)	3	1	3	3	2	0	1.6
chr20	50106290	(C/T)	15	12	21	9	14	10	0.7958
chr20	50109043	(C/T)	15	15	19	11	11	19	4.2667
chr20	50109090	(C/T)	14	11	24	4	17	5	0.5948
chr20	50139188	(G/C)	10	12	10	10	18	6	2.9464
chr20	50139431	(G/T)	15	14	30	0	26	2	2.2194
chr20	50140112	(C/T)	15	15	30	0	29	1	1.0169
chr20	50140274	(A/G)	12	13	23	1	26	0	1.1054
chr20	50140877	(T/G)	11	10	14	8	16	4	1.3745
chr20	50143565	(C/A)	14	14	28	0	27	1	1.0182
chr20	50147734	(A/G)	13	14	25	1	28	0	1.0972
chr20	50147860	(C/T)	2	1	4	0	1	1	2.4
chr20	50149627	(C/T)	15	15	12	18	19	11	3.2703
chr20	50150097	(C/T)	15	15	29	1	30	0	1.0169
chr20	50150283	(G/A)	15	14	29	1	28	0	0.9497
chr20	50150885	(A/G)	7	7	10	4	12	2	0.8485
chr20	50163141	(G/A)	15	15	30	0	29	1	1.0169
chr20	50163142	(A/T)	15	15	30	0	29	1	1.0169
chr20	50166313	(C/A)	15	15	29	1	29	1	0
chr20	50166558	(C/T)	11	12	20	2	22	2	0.0083
chr20	50166571	(A/G)	8	7	15	1	12	2	0.5357
chr20	50166919	(A/T)	15	15	19	11	14	16	1.6835
chr20	50190509	(C/T)	15	15	16	14	15	15	0.0667
chr20	50190539	(C/T)	15	15	16	14	27	3	9.9316
chr20	50190540	(G/A)	15	15	16	14	27	3	9.9316
chr20	50190751	(G/A)	15	15	30	0	29	1	1.0169
chr20	50190830	(T/G)	15	15	26	4	28	2	0.7407
chr20	50191252	(T/N)	13	15	13	13	22	8	3.2356
chr20	50203061	(C/T)	15	15	15	15	16	14	0.0667
chr20	50203106	(C/T)	15	14	13	17	10	18	0.3513
chr20	50203163	(C/T)	15	14	30	0	23	5	5.8625
chr20	50203298	(C/T)	15	15	11	19	20	10	5.406
chr20	50203826	(G/C)	15	15	19	11	27	3	5.9627
chr20	50203880	(C/T)	15	15	20	10	27	3	4.8118
chr20	50203944	(A/G)	15	15	29	1	30	0	1.0169
chr20	50219558	(A/C)	15	12	28	2	18	6	3.5511
chr20	50219769	(G/T)	15	15	30	0	29	1	1.0169
chr20	50219869	(G/T)	8	10	15	1	19	1	0.0265
chr20	50220176	(G/T)	12	7	20	4	9	5	1.7749
chr20	50220186	(T/A)	11	8	22	0	15	1	1.4122
chr20	50220400	(G/T)	12	14	17	7	23	5	0.9312
chr20	50220452	(G/C)	15	15	29	1	29	1	0
chr20	50220486	(T/C)	15	15	30	0	29	1	1.0169
chr20	50226824	(C/A)	12	12	24	0	23	1	1.0213
chr20	50226983	(A/C)	14	13	26	2	25	1	0.2793
chr20	50226984	(A/C)	14	12	24	4	18	6	0.9551
chr20	50227043	(G/A)	15	15	30	0	29	1	1.0169
chr20	50227246	(T/C)	14	13	21	7	19	7	0.026
chr20	50227277	(T/C)	15	15	27	3	30	0	3.1579
chr20	50234433	(G/A)	15	15	20	10	12	18	4.2857
chr20	50234606	(C/T)	15	15	20	10	13	17	3.2997
chr20	50234607	(T/C)	15	15	29	1	30	0	1.0169
chr20	50234772	(G/A)	15	14	20	10	12	16	3.3196
chr20	50234843	(A/G)	15	15	24	6	26	4	0.48
chr20	50246185	(T/C)	15	15	30	0	29	1	1.0169
chr20	50246265	(A/G)	15	15	15	15	19	11	1.086
chr20	50246525	(G/A)	15	15	12	18	19	11	3.2703
chr20	50246588	(G/A)	15	15	30	0	29	1	1.0169
chr20	50246736	(A/T)	3	6	6	0	11	1	0.5294
chr20	50272506	(C/A)	15	15	12	18	19	11	3.2703
chr20	50295644	(G/A)	15	15	19	11	13	17	2.4107
chr20	50317276	(A/G)	15	15	30	0	29	1	1.0169
chr20	50327038	(C/T)	15	15	18	12	12	18	2.4
chr20	50327117	(C/T)	15	15	19	11	12	18	3.2703
chr20	50327245	(G/A)	15	12	29	1	24	0	0.8151
chr20	50327386	(A/C)	14	14	26	2	26	2	0
chr20	50327533	(T/C)	15	15	29	1	30	0	1.0169
chr20	50327662	(G/A)	15	14	21	9	15	13	1.6603
chr20	50327894	(C/T)	15	15	29	1	30	0	1.0169
chr20	50335534	(T/C)	15	15	29	1	27	3	1.0714
chr20	50335698	(G/C)	15	15	19	11	11	19	4.2667
chr20	50335780	(G/A)	15	15	18	12	11	19	3.2703
chr20	50336160	(T/C)	11	9	20	2	11	7	5.0411
chr20	50336214	(C/T)	13	10	22	4	13	7	2.3905
chr20	50336316	(C/A)	13	9	25	1	18	0	0.7084
chr20	50336317	(A/G)	12	9	22	2	18	0	1.575
chr20	50336318	(T/N)	12	9	22	2	18	0	1.575
chr20	50336413	(A/G)	15	15	18	12	11	19	3.2703
chr20	50386417	(T/C)	15	15	29	1	30	0	1.0169
chr20	50416913	(C/A)	15	15	29	1	30	0	1.0169
chr20	50427688	(G/A)	15	15	30	0	29	1	1.0169
chr20	50473730	(A/G)	15	15	30	0	29	1	1.0169
chr20	50473774	(G/A)	15	15	30	0	29	1	1.0169
chr20	50480937	(C/T)	15	15	30	0	29	1	1.0169
chr20	50481022	(A/G)	15	15	18	12	21	9	0.6593
chr20	50481045	(C/A)	15	15	20	10	12	18	4.2857
chr20	50481282	(C/T)	15	15	30	0	29	1	1.0169
chr20	50481676	(T/C)	15	15	30	0	29	1	1.0169
chr20	50481800	(A/G)	15	15	29	1	30	0	1.0169
chr20	50482626	(C/A)	15	15	30	0	29	1	1.0169
chr20	50482708	(C/T)	15	15	20	10	17	13	0.6345
chr20	50483045	(C/T)	15	15	30	0	29	1	1.0169
chr20	50483499	(C/A)	15	15	30	0	29	1	1.0169
chr20	50487587	(T/A)	15	15	30	0	29	1	1.0169
chr20	50487629	(A/G)	5	2	9	1	3	1	0.525
chr20	50487630	(G/A)	5	2	6	4	2	2	0.1167
chr20	50503602	(G/A)	15	15	30	0	29	1	1.0169
chr20	50504122	(C/G)	15	15	16	14	16	14	0
chr20	50504400	(A/N)	13	10	25	1	20	0	0.7863
chr20	50504401	(C/N)	13	10	25	1	20	0	0.7863
chr20	50504402	(T/N)	13	10	25	1	20	0	0.7863
chr20	50504408	(A/N)	11	11	21	1	22	0	1.0233
chr20	50504409	(A/N)	12	11	23	1	22	0	0.937
chr20	50525935	(T/C)	11	9	15	7	12	6	0.0104
chr20	50526040	(C/T)	15	15	11	19	19	11	4.2667
chr20	50535888	(G/A)	14	14	27	1	28	0	1.0182
chr20	50536045	(A/C)	12	11	22	2	22	0	1.9167
chr20	50536047	(A/N)	7	6	14	0	11	1	1.2133
chr20	50536048	(A/N)	6	5	12	0	9	1	1.2571
chr20	50536049	(G/N)	5	4	10	0	7	1	1.3235
chr20	50536050	(T/N)	5	4	10	0	7	1	1.3235
chr20	50536051	(T/N)	4	4	8	0	7	1	1.0667
chr20	50536052	(G/N)	3	2	6	0	3	1	1.6667
chr20	50536053	(G/N)	3	2	6	0	3	1	1.6667
chr20	50536058	(T/N)	10	7	20	0	13	1	1.4719
chr20	50536059	(T/N)	8	7	16	0	13	1	1.1823
chr20	50536064	(C/A)	14	14	28	0	27	1	1.0182
chr20	50565635	(A/T)	15	15	30	0	29	1	1.0169
chr20	50565923	(G/A)	15	15	29	1	30	0	1.0169
chr20	50566524	(A/N)	14	14	27	1	28	0	1.0182
[truncated: 3,391 more rows]
